# Supplementary material for: Genetic ablation of Immt induces a lethal disruption of the MICOS complex
Source: Life Sci Alliance. 2024 Mar 11;7(6):e202302329. doi: 10.26508/lsa.202302329 (PMC10927357; doi:10.26508/lsa.202302329)
Supplement: Supplementary file 1 [file LSA-2023-02329_SdataF2_FS2.xlsx]

## Sheet: Small Intestine
WT Mouse-B								Deleted Mouse-B								WT Mouse-A								Deleted Mouse-A
Mitochondria	Mito Label	Area (nm2)	Perim	Major Axis	Minor Axis	Circularity		Mitochondria	Mito Label	Area (nm2)	Perim	Major Axis	Minor Axis	Circularity		Mitochondria	Mito Label	Area (nm2)	Perim	Major Axis	Minor Axis	Circularity		Mitochondria	Mito Label	Area (nm2)	Perim	Major Axis	Minor Axis	Circularity
1	BL6-B_SI_010.tif:0385-0093	236424	2277.01	958.564	314.037	0.328		1	1670ff_SI_033.tif:0297-1369	551433	4188.92	1323.12	530.645	0.401		1	BL6-A_SI_015.tif:0635-0488	242325	1934.6	673.545	458.08	0.68		1	1668ff_SI_000.tif:0144-0420	85578.8	1218.31	504.648	215.917	0.428
2	BL6-B_SI_010.tif:0264-0082	222950	1886.75	658.395	431.154	0.655		2	1670ff_SI_033.tif:0733-1189	321632	3717.03	1544.05	265.221	0.172		2	BL6-A_SI_015.tif:0745-0453	59690.9	907.426	277.622	273.757	0.986		2	1668ff_SI_000.tif:0321-0512	271887	2416.31	1043.97	331.596	0.318
3	BL6-B_SI_010.tif:0512-0196	452500	3149.85	1172.04	491.572	0.419		3	1670ff_SI_033.tif:0917-0168	137244	1911.42	786.091	222.295	0.283		3	BL6-A_SI_015.tif:0814-0386	143333	1458.65	471.392	387.146	0.821		3	1668ff_SI_000.tif:1425-0733	77303.6	1051.8	352.823	278.967	0.791
4	BL6-B_SI_010.tif:0443-0349	157541	1518.24	531.627	377.308	0.71		1	1670ff_SI_032.tif:0037-1002	65811.7	985.573	343.086	244.236	0.712		4	BL6-A_SI_015.tif:0823-0303	162821	1518.31	477.305	434.333	0.91		1	1668ff_SI_001.tif:0068-0688	219129	1866.04	699.646	398.778	0.57
5	BL6-B_SI_010.tif:0351-0355	232761	1889.34	673.998	439.705	0.652		2	1670ff_SI_032.tif:0146-1096	296291	2428.73	931.905	404.815	0.434		5	BL6-A_SI_015.tif:0750-0225	92420.5	1316.65	493.008	238.685	0.484		2	1668ff_SI_001.tif:0347-0897	102384	1253.03	477.662	272.911	0.571
6	BL6-B_SI_010.tif:0650-0428	88342.2	1227.1	479.848	234.409	0.489			1670ff_SI_031 - no discernable mitos							6	BL6-A_SI_015.tif:0749-0586	191863	1651.79	556.871	438.68	0.788		3	1668ff_SI_001.tif:0439-0866	77456.4	1029.05	330.882	298.054	0.901
7	BL6-B_SI_010.tif:0779-0788	217305	1815.53	623.111	444.033	0.713		1	1670ff_SI_030.tif:1335-0197	1.06739e+06	4216.58	1499.17	906.53	0.605		7	BL6-A_SI_015.tif:0977-0393	737383	3457.05	1070.7	876.868	0.819		4	1668ff_SI_001.tif:0528-0702	63477.6	1016.15	400.863	201.62	0.503
8	BL6-B_SI_010.tif:0644-0775	349605	2208.71	719.068	619.039	0.861			1670ff_SI_029 - no discernable mitos							8	BL6-A_SI_015.tif:0995-0534	346282	2202.68	685.495	643.185	0.938		5	1668ff_SI_001.tif:0559-0828	113460	1599.87	670.728	215.381	0.321
9	BL6-B_SI_010.tif:0435-1147	299576	2220.34	834.785	456.922	0.547		1	1670ff_SI_028.tif:0067-0177	244028	1895.73	669.637	463.991	0.693		9	BL6-A_SI_015.tif:0874-0539	112685	1335.52	467.772	306.721	0.656		6	1668ff_SI_001.tif:0682-0761	38651.8	749.959	264.297	186.203	0.705
10	BL6-B_SI_010.tif:0615-1100	207018	1789.13	595.676	442.495	0.743		2	1670ff_SI_028.tif:0368-0183	361249	2565.12	1003.22	458.479	0.457		10	BL6-A_SI_015.tif:0900-0607	26760.6	627.969	227.116	150.023	0.661		7	1668ff_SI_001.tif:0649-0643	113104	1414.69	585.624	245.905	0.42
11	BL6-B_SI_010.tif:0781-0785	216377	1823.88	636.171	433.059	0.681		3	1670ff_SI_028.tif:0452-0090	168832	1529.85	467.285	460.027	0.984		11	BL6-A_SI_015.tif:1072-0054	146594	1535.73	579.723	321.962	0.555		8	1668ff_SI_001.tif:0749-0526	79595.2	1105.11	402.756	251.626	0.625
12	BL6-B_SI_010.tif:0741-1068	316235	2411.32	869.542	463.052	0.533		4	1670ff_SI_028.tif:0484-0524	235798	1869.47	687.576	436.646	0.635		12	BL6-A_SI_015.tif:1130-0132	156525	1504.8	510.427	390.446	0.765		9	1668ff_SI_001.tif:0823-0845	70072.3	1035.67	377.795	236.157	0.625
13	BL6-B_SI_010.tif:0830-0687	287281	2150.33	770.298	474.853	0.616		5	1670ff_SI_028.tif:1378-0735	335682	2490.99	1005.98	424.862	0.422		13	BL6-A_SI_015.tif:1122-0330	322381	2909.7	1013.13	405.149	0.4		10	1668ff_SI_001.tif:0970-0666	77991.1	1040.23	341.145	291.082	0.853
14	BL6-B_SI_010.tif:0799-0580	289389	2115.29	748.732	492.114	0.657		6	1670ff_SI_028.tif:1481-0797	54721.8	870.324	285.055	244.423	0.857		14	BL6-A_SI_015.tif:1131-0503	406851	2392.37	769.639	673.067	0.875		11	1668ff_SI_001.tif:1047-1009	123238	1630.33	682.997	229.739	0.336
15	BL6-B_SI_010.tif:0919-0563	381344	2645.29	1025.15	473.63	0.462		7	1670ff_SI_028.tif:1084-0705	153778	1681.73	661.517	295.981	0.447		15	BL6-A_SI_015.tif:1214-0042	53471	867.687	266.657	255.314	0.957		12	1668ff_SI_001.tif:1162-0971	238633	2096.63	813.372	373.552	0.459
16	BL6-B_SI_010.tif:0874-0275	300378	2176.13	808.465	473.062	0.585		8	1670ff_SI_028.tif:1004-0884	54571.3	897.091	312.974	222.006	0.709		16	BL6-A_SI_015.tif:1187-0588	135433	1498.94	435.465	395.988	0.909		13	1668ff_SI_001.tif:1402-0762	121837	1515.46	633.933	244.707	0.386
17	BL6-B_SI_010.tif:1353-0070	281159	2155.14	670.899	533.588	0.795		9	1670ff_SI_028.tif:0466-0798	280383	2306.64	924.592	386.111	0.418		17	BL6-A_SI_015.tif:1340-0406	124222	1337.55	466.382	339.131	0.727		1	1668ff_SI_002.tif:1075-0326	319170	2333.97	955.962	425.1	0.445
18	BL6-B_SI_010.tif:1377-0516	201875	1832.22	703.62	365.304	0.519		10	1670ff_SI_028.tif:0474-1189	135086	1363.18	423.491	406.14	0.959		18	BL6-A_SI_015.tif:1420-0726	295921	2025.12	636.922	591.562	0.929		2	1668ff_SI_002.tif:1065-1101	591464	3247.38	1116.72	674.362	0.604
19	BL6-B_SI_010.tif:1440-0760	172394	1589.09	536.389	409.215	0.763		11	1670ff_SI_028.tif:0737-1093	441563	3674.37	1723.16	326.271	0.189		19	BL6-A_SI_015.tif:1468-1066	144913	1437.88	492.401	374.714	0.761		3	1668ff_SI_002.tif:0733-1502	265114	2132.12	728.058	463.635	0.637
20	BL6-B_SI_010.tif:1426-1099	352716	2766.74	1073.37	418.393	0.39		12	1670ff_SI_028.tif:0789-1340	183510	1592.21	538.125	434.197	0.807		20	BL6-A_SI_015.tif:1328-1062	174282	1681.02	536.214	413.833	0.772		1	1668ff_SI_003.tif:0892-0122	115166	1403.74	525.068	279.266	0.532
21	BL6-B_SI_010.tif:1292-1186	248467	1880.85	583.54	542.136	0.929		13	1670ff_SI_028.tif:1122-1620	86611.5	1107.61	363.049	303.753	0.837		21	BL6-A_SI_015.tif:1373-1315	177668	1789.34	622.194	363.575	0.584		2	1668ff_SI_003.tif:1060-0553	2.21206e+06	6261.49	2491.15	1130.6	0.454
22	BL6-B_SI_010.tif:1401-1222	708694	3756.55	982.589	918.327	0.935		14	1670ff_SI_028.tif:1079-1561	243124	2756.93	1139.24	271.722	0.239		22	BL6-A_SI_015.tif:1261-1184	87705.4	1113.32	385.995	289.304	0.75		3	1668ff_SI_003.tif:0675-1466	2.19544e+06	5761.87	1782.83	1567.91	0.879
23	BL6-B_SI_010.tif:1449-1726	153351	1555.24	507.544	384.7	0.758		15	1670ff_SI_028.tif:0861-1600	260713	2223.41	921.484	360.234	0.391		23	BL6-A_SI_015.tif:1102-1078	387489	2370.91	843.632	584.813	0.693		4	1668ff_SI_003.tif:1037-1564	1.68023e+06	4845.63	1593.31	1342.7	0.843
24	BL6-B_SI_010.tif:1386-1835	109041	1344.74	439.508	315.889	0.719		16	1670ff_SI_028.tif:0795-1662	240565	2084	849.474	360.573	0.424		24	BL6-A_SI_015.tif:0849-0905	381294	2287	742.973	653.427	0.879		5	1668ff_SI_003.tif:1078-1318	646055	2987.22	1009.72	814.663	0.807
25	BL6-B_SI_010.tif:1191-1786	301307	2604.29	1028.61	372.966	0.363		17	1670ff_SI_028.tif:0316-1510	97801.8	1179.05	379.171	328.414	0.866		25	BL6-A_SI_015.tif:0880-1254	174859	1602.98	542.544	410.359	0.756		6	1668ff_SI_003.tif:1273-1739	280162	1988.31	666.621	535.106	0.803
26	BL6-B_SI_010.tif:0844-1676	242094	2007.25	684.622	450.24	0.658		1	1670ff_SI_027.tif:0829-0149	128010	1338.29	466.311	349.526	0.75		26	BL6-A_SI_015.tif:0743-1251	110980	1356.3	487.701	289.735	0.594		7	1668ff_SI_003.tif:0832-1701	241205	1821.87	600.639	511.308	0.851
27	BL6-B_SI_010.tif:0739-1582	101113	1241.15	435.204	295.818	0.68		1	1670ff_SI_026.tif:0233-1237	105530	1231.45	419.92	319.976	0.762		27	BL6-A_SI_015.tif:0801-0667	281977	2295.41	798.902	449.397	0.563		8	1668ff_SI_003.tif:0790-1201	539597	3242.22	915.024	750.84	0.821
28	BL6-B_SI_010.tif:0657-1380	548896	3630.58	1509.01	463.135	0.307		2	1670ff_SI_026.tif:0661-1621	160929	1641.94	600.095	341.447	0.569		28	BL6-A_SI_015.tif:0893-0735	150080	1459.05	459.21	416.123	0.906		1	1668ff_SI_004.tif:0132-0627	121302	1287.27	428.911	360.091	0.84
29	BL6-B_SI_010.tif:0687-1535	623915	3812.02	1404.68	565.532	0.403			1670ff_SI_025 - no discernable mitos							29	BL6-A_SI_015.tif:0963-0646	165203	1786.3	628.271	334.797	0.533		2	1668ff_SI_004.tif:0174-0542	263204	2046.61	805.34	416.124	0.517
30	BL6-B_SI_010.tif:0443-1425	530705	3210.04	1324.16	510.295	0.385		1	1670ff_SI_024.tif:0184-1228	1.74967e+06	5207.01	1597.96	1394.12	0.872		30	BL6-A_SI_015.tif:0659-0800	64681.8	1033.63	391.967	210.108	0.536		3	1668ff_SI_004.tif:0303-0596	56933.7	921.534	337.894	214.536	0.635
31	BL6-B_SI_010.tif:1103-0990	160953	1585.73	610.272	335.804	0.55		2	1670ff_SI_024.tif:1009-1537	251881	1875.76	577.421	555.409	0.962		31	BL6-A_SI_015.tif:0624-0954	152889	1460.85	486.983	399.735	0.821		4	1668ff_SI_004.tif:0377-0501	171285	1632.2	601.926	362.315	0.602
1	BL6-B_SI_009.tif:0049-0342	142437	1437.98	473.81	382.763	0.808		1	1670ff_SI_023.tif:0284-0124	256899	1885.86	590.935	553.519	0.937		32	BL6-A_SI_015.tif:0552-0985	111155	1256.55	431.175	328.236	0.761		5	1668ff_SI_004.tif:0429-0230	182998	1602.68	537.5	433.488	0.806
2	BL6-B_SI_009.tif:0201-0244	168632	1581.91	531.534	403.941	0.76		2	1670ff_SI_023.tif:0224-1741	305298	2455.71	779.299	498.804	0.64		33	BL6-A_SI_015.tif:0650-1148	58311.4	897.606	303.14	244.918	0.808		6	1668ff_SI_004.tif:0592-0298	170598	2644.27	1220.61	177.954	0.146
3	BL6-B_SI_009.tif:0191-0416	263372	2118.41	785.101	427.125	0.544			1670ff_SI_022 - no discernable mitos							34	BL6-A_SI_015.tif:0616-1189	68544.2	1012.9	353.073	247.181	0.7		7	1668ff_SI_004.tif:0849-0197	143684	1702.05	707.919	258.425	0.365
4	BL6-B_SI_009.tif:0293-0423	193571	2003.24	827.307	297.909	0.36			1670ff_SI_021 - no discernable mitos							35	BL6-A_SI_015.tif:0433-1350	111883	1246.19	394.217	361.358	0.917		8	1668ff_SI_004.tif:1085-0400	322124	2217.71	819.056	500.748	0.611
5	BL6-B_SI_009.tif:0367-0575	349557	2652.81	1033.28	430.735	0.417		1	1670ff_SI_020.tif:1225-0564	291398	2008.17	669.799	553.927	0.827		36	BL6-A_SI_015.tif:0667-1409	385533	2573.32	957.364	512.736	0.536		9	1668ff_SI_004.tif:0282-1659	502040	2635.1	852.235	750.049	0.88
6	BL6-B_SI_009.tif:0389-0722	205840	1760.14	617.829	424.202	0.687		2	1670ff_SI_020.tif:1247-0704	400516	2366.9	750.287	679.677	0.906		37	BL6-A_SI_015.tif:0766-1443	238437	1916.72	608.682	498.763	0.819		10	1668ff_SI_004.tif:0660-1580	2.04821e+06	5402.04	1699.17	1534.79	0.903
7	BL6-B_SI_009.tif:0217-1141	52363.3	879.183	284.191	234.6	0.826		3	1670ff_SI_020.tif:1105-0925	144043	1538.17	603.9	303.695	0.503		38	BL6-A_SI_015.tif:1200-1443	256345	1907.95	600.453	543.57	0.905		11	1668ff_SI_004.tif:0735-1322	1.40748e+06	4509.68	1546.89	1158.49	0.749
8	BL6-B_SI_009.tif:0359-1224	301183	2168.41	774.146	495.357	0.64		4	1670ff_SI_020.tif:0397-1419	264125	1965.65	714.722	470.525	0.658		39	BL6-A_SI_015.tif:1206-1303	81736.3	1150.27	388.263	268.04	0.69		12	1668ff_SI_004.tif:0940-1214	507642	2811.49	1060.37	609.554	0.575
9	BL6-B_SI_009.tif:0536-1096	210457	1818.33	592.943	451.919	0.762			1670ff_SI_019 - no discernable mitos							40	BL6-A_SI_015.tif:1415-1555	130467	1394.48	445.244	373.09	0.838		13	1668ff_SI_004.tif:0769-0999	122321	1405.05	453.543	343.394	0.757
10	BL6-B_SI_009.tif:0661-1127	196381	2035.93	849.175	294.451	0.347			1670ff_SI_018 - no discernable mitos							41	BL6-A_SI_015.tif:1390-1795	333918	3095.24	881.585	482.265	0.547		14	1668ff_SI_004.tif:0830-1001	139483	1620.22	621.42	285.788	0.46
11	BL6-B_SI_009.tif:0564-1349	451223	2726.25	941.089	610.479	0.649			1670ff_SI_017 - no discernable mitos							42	BL6-A_SI_015.tif:1133-1921	143032	1416.41	474.936	383.451	0.807		1	1668ff_SI_005.tif:0213-1472	3.9089e+06	7337.8	2299.42	2164.44	0.941
12	BL6-B_SI_009.tif:0752-1222	304520	2175.86	762.193	508.699	0.667		1	1670ff_SI_016.tif:0559-1004	842355	3581.75	1142.24	938.961	0.822		43	BL6-A_SI_015.tif:0958-1585	197983	1683.22	570.458	441.891	0.775		2	1668ff_SI_005.tif:0607-1370	2.22981e+06	5571.27	1846.86	1537.25	0.832
13	BL6-B_SI_009.tif:0732-1409	375375	2642	1084.57	440.674	0.406		2	1670ff_SI_016.tif:0857-1730	760184	3617.2	1266.24	764.389	0.604		44	BL6-A_SI_015.tif:1018-1920	243328	2140.9	847.014	365.773	0.432		3	1668ff_SI_005.tif:0767-1188	511360	2691.24	827.034	787.251	0.952
14	BL6-B_SI_009.tif:0555-0720	358389	2740.86	954.934	477.85	0.5		3	1670ff_SI_016.tif:0434-1403	181076	1635.17	527.782	436.834	0.828		45	BL6-A_SI_015.tif:0812-1955	289751	2452.22	851.358	433.335	0.509		4	1668ff_SI_005.tif:1114-1281	177727	1631.44	588.251	384.681	0.654
15	BL6-B_SI_009.tif:1364-0042	146753	1460.62	466.266	400.74	0.859		1	1670ff_SI_015.tif:0412-0547	6.99278e+06	9855.97	3009.92	2958.04	0.983		46	BL6-A_SI_015.tif:0728-1952	95956.8	1161.89	368.997	331.103	0.897		5	1668ff_SI_005.tif:0803-1549	1.04133e+06	4591.13	1431.86	925.975	0.647
16	BL6-B_SI_009.tif:1450-0250	242472	2227.76	895.708	344.671	0.385			1670ff_SI_014 - no discernable mitos							47	BL6-A_SI_015.tif:0637-1916	300837	2153.07	747.211	512.623	0.686		6	1668ff_SI_005.tif:1012-1097	1.03489e+06	3763.4	1192.96	1104.54	0.926
17	BL6-B_SI_009.tif:1309-0445	65309.9	997.67	356.394	233.324	0.655		1	1670ff_SI_013.tif:0275-1730	1.78587e+06	5193.18	1845.95	1231.8	0.667		48	BL6-A_SI_015.tif:0626-1790	129614	1353.23	438.36	376.472	0.859		7	1668ff_SI_005.tif:1376-1477	542551	2747.6	946.348	729.961	0.771
18	BL6-B_SI_009.tif:1072-0538	94339.3	1299.75	527.523	227.699	0.432		2	1670ff_SI_013.tif:0726-1592	1.60189e+06	8922.97	1658.62	1229.69	0.741		49	BL6-A_SI_015.tif:0661-1669	333291	2194.29	701.323	605.083	0.863		8	1668ff_SI_005.tif:0551-0735	4.83751e+06	8443.58	2772.68	2221.43	0.801
19	BL6-B_SI_009.tif:1071-1374	182005	1776.63	668.319	346.744	0.519		3	1670ff_SI_013.tif:0800-1927	558007	3208.47	1074.52	661.206	0.615		50	BL6-A_SI_015.tif:0516-1882	429574	2656.62	975.262	560.824	0.575		9	1668ff_SI_005.tif:0712-1031	186155	1588.48	517.087	458.376	0.886
20	BL6-B_SI_009.tif:0277-1720	930547	6824.51	1766.96	670.535	0.379		4	1670ff_SI_013.tif:0769-1113	1.05301e+06	4090.03	1285.87	1042.67	0.811		1	BL6-A_SI_014.tif:0442-0172	458792	3262.63	1374.26	425.065	0.309		10	1668ff_SI_005.tif:0345-0484	255820	1880.93	617.192	527.745	0.855
21	BL6-B_SI_009.tif:0340-1940	300180	2248.01	902.567	423.459	0.469		5	1670ff_SI_013.tif:0795-0778	1.12311e+06	4142.98	1404.25	1018.33	0.725		2	BL6-A_SI_014.tif:0672-0064	261461	1921.79	652.174	510.45	0.783		11	1668ff_SI_005.tif:0864-0335	312932	2119.43	732.296	544.093	0.743
22	BL6-B_SI_009.tif:0506-1890	198840	1696.25	577.659	438.271	0.759		6	1670ff_SI_013.tif:0888-0474	1.04004e+06	4214.19	1429.98	926.043	0.648		3	BL6-A_SI_014.tif:0556-0272	462203	2993.37	1062.66	553.795	0.521		12	1668ff_SI_005.tif:1370-0403	346058	2307.39	779.122	565.528	0.726
23	BL6-B_SI_009.tif:1132-1745	464772	3769.88	1674.03	353.499	0.211		1	1670ff_SI_012.tif:0941-1322	2.47626e+06	6233.89	2199.41	1433.51	0.652		4	BL6-A_SI_014.tif:0526-0353	153817	1708.27	660.826	296.365	0.448		1	1668ff_SI_007.tif:0260-1126	100933	1164.82	366.277	350.858	0.958
24	BL6-B_SI_009.tif:1159-1885	429445	3192.81	1249.01	437.776	0.35			1670ff_SI_011 - no discernable mitos							5	BL6-A_SI_014.tif:0471-0384	26785.6	617.64	205.143	166.248	0.81		2	1668ff_SI_007.tif:0302-1196	148343	1458.66	505.947	373.313	0.738
25	BL6-B_SI_009.tif:1444-1913	163463	1590.79	584.622	356.003	0.609		1	1670ff_SI_010.tif:0680-0197	1.69786e+06	5364.22	1836.88	1176.88	0.641		6	BL6-A_SI_014.tif:0466-0481	432282	2454.45	759.59	724.6	0.954		3	1668ff_SI_007.tif:0301-1355	79187.8	1035.8	334.685	301.254	0.9
1	BL6-B_SI_008.tif:0311-0356	387434	2938.88	1228.52	401.537	0.327		1	1670ff_SI_009.tif:0756-0690	184790	2178.06	864.279	272.229	0.315		7	BL6-A_SI_014.tif:0628-0541	385859	2373.27	798.575	615.209	0.77		4	1668ff_SI_007.tif:0619-0941	99073.9	1225.8	469.522	268.666	0.572
2	BL6-B_SI_008.tif:0194-0560	565982	3118.35	1041.86	691.679	0.664		2	1670ff_SI_009.tif:1315-0652	145498	1828.29	747.453	247.847	0.332		8	BL6-A_SI_014.tif:0479-0631	326745	2274.55	777.102	535.353	0.689		5	1668ff_SI_007.tif:0689-1444	50135.3	838.425	283.216	225.391	0.796
3	BL6-B_SI_008.tif:0307-0791	224491	1910.07	729.621	391.753	0.537		1	1670ff_SI_008.tif:0225-0929	219013	1767.04	589.781	472.812	0.802		9	BL6-A_SI_014.tif:0401-0701	467746	2974.41	1204.26	494.54	0.411		6	1668ff_SI_007.tif:0626-1496	44635.4	778.669	259.668	218.863	0.843
4	BL6-B_SI_008.tif:0451-0874	916517	4460.18	1457.05	800.898	0.55		2	1670ff_SI_008.tif:0448-0803	236099	1904.83	696.524	431.587	0.62		10	BL6-A_SI_014.tif:0571-0734	269336	2018.2	619.04	553.97	0.895		1	1668ff_SI_008.tif:0105-0324	97011.4	1224.91	459.935	268.557	0.584
5	BL6-B_SI_008.tif:0546-0653	349511	2983.95	1336.02	333.087	0.249		3	1670ff_SI_008.tif:0139-1508	160854	1480.69	476.525	429.789	0.902		11	BL6-A_SI_014.tif:0682-0141	213733	2235.4	902.141	301.653	0.334		2	1668ff_SI_008.tif:0774-0175	104472	1331.39	532.983	249.572	0.468
6	BL6-B_SI_008.tif:0569-0480	234664	1919.35	721.676	414.014	0.574		1	1670ff_SI_007.tif:0489-1111	246211	1899.1	613.486	510.99	0.833		12	BL6-A_SI_014.tif:0752-0342	707964	4423.63	1739.22	518.281	0.298		3	1668ff_SI_008.tif:0938-0209	106382	1450.59	572.933	236.414	0.413
7	BL6-B_SI_008.tif:0451-0410	327218	2387.64	853.012	488.418	0.573		1	1670ff_SI_006.tif:0562-0929	1.9326e+06	5413.86	1675.79	1468.36	0.876		13	BL6-A_SI_014.tif:0862-0098	264044	2107.06	772.592	435.148	0.563		4	1668ff_SI_008.tif:1098-0313	136707	1481.79	527.566	329.932	0.625
8	BL6-B_SI_008.tif:0681-0216	133040	1676.96	690.331	245.377	0.355		2	1670ff_SI_006.tif:0906-0908	1.52268e+06	4927.76	1474.74	1314.62	0.891		14	BL6-A_SI_014.tif:0828-0648	64556.4	980.673	358.567	229.234	0.639		5	1668ff_SI_008.tif:1397-0458	83847.4	1101.92	360.792	295.899	0.82
9	BL6-B_SI_008.tif:0878-0315	763645	4473.42	1769.61	549.445	0.31		3	1670ff_SI_006.tif:0942-1194	1.83518e+06	5259.26	1761.86	1326.22	0.753		15	BL6-A_SI_014.tif:0833-0758	320826	2110.74	701.184	582.569	0.831		6	1668ff_SI_008.tif:1469-0442	76208.7	1134.49	416.439	233.004	0.56
10	BL6-B_SI_008.tif:1111-0192	501461	3271.24	1229.15	519.446	0.423		4	1670ff_SI_006.tif:0776-1407	793379	3584.59	1274.91	792.338	0.621		16	BL6-A_SI_014.tif:0925-0740	107017	1246.01	442.549	307.895	0.696		7	1668ff_SI_008.tif:1094-0981	132913	1503.9	613.665	275.77	0.449
11	BL6-B_SI_008.tif:1439-0411	124148	1795.35	654.16	241.638	0.369		1	1670ff_SI_005.tif:1142-0552	1.93917e+06	5335.42	1806.52	1366.73	0.757		17	BL6-A_SI_014.tif:1018-0744	577823	3227.48	1195.99	615.146	0.514		8	1668ff_SI_008.tif:1137-1151	44075.3	782.907	261.676	214.457	0.82
12	BL6-B_SI_008.tif:1480-0693	165428	1577.38	488.21	431.433	0.884		2	1670ff_SI_005.tif:0388-0968	2.62426e+06	6171	1854.1	1802.12	0.972		18	BL6-A_SI_014.tif:1130-0810	196328	1648.36	551.44	453.308	0.822		9	1668ff_SI_008.tif:0939-0937	47334.4	808.967	271.317	222.132	0.819
13	BL6-B_SI_008.tif:1256-0614	179188	1907.62	741.451	307.707	0.415		3	1670ff_SI_005.tif:0640-0901	450370	2622.33	851.21	673.663	0.791		19	BL6-A_SI_014.tif:1144-0591	181781	1671.41	561.809	411.974	0.733		10	1668ff_SI_008.tif:0846-0834	53165.3	888.65	316.556	213.84	0.676
14	BL6-B_SI_008.tif:1196-0932	101061	1360.31	560.443	229.595	0.41		4	1670ff_SI_005.tif:0197-1124	266358	2232.62	906.57	374.089	0.413		20	BL6-A_SI_014.tif:1061-0468	1.00857e+06	5386.87	1449.44	885.967	0.611		11	1668ff_SI_008.tif:0785-0901	99201.2	1187.28	398.201	317.194	0.797
15	BL6-B_SI_008.tif:1057-1014	248322	2170.81	876.151	360.866	0.412		1	1670ff_SI_003.tif:1131-1676	1.66253e+06	5358.3	1779.07	1189.84	0.669		21	BL6-A_SI_014.tif:1068-0335	376830	2319.05	774.182	619.744	0.801		12	1668ff_SI_008.tif:0680-0932	74375.4	1029.06	348.986	271.351	0.778
16	BL6-B_SI_008.tif:0892-0570	692333	3583.14	1142.1	771.831	0.676		2	1670ff_SI_003.tif:1227-1235	420362	3550.71	896.776	596.828	0.666		22	BL6-A_SI_014.tif:1097-0144	368378	2327.93	825.824	567.958	0.688		13	1668ff_SI_008.tif:0365-1349	82472.4	1107.95	370.493	283.426	0.765
17	BL6-B_SI_008.tif:0702-0487	99984.6	1491.42	622.361	204.551	0.329		1	1670ff_SI_000.tif:1141-1506	675630	3172.23	986.963	871.602	0.883		23	BL6-A_SI_014.tif:1192-0090	93624.4	1142.41	387.448	307.671	0.794		14	1668ff_SI_008.tif:0904-1357	79620.7	1110.25	407.616	248.705	0.61
18	BL6-B_SI_008.tif:0684-0784	332317	2388.49	944.572	447.948	0.474		63								24	BL6-A_SI_014.tif:1203-0205	215790	1990.14	818.673	335.607	0.41		15	1668ff_SI_008.tif:1043-1448	82447	1229.5	473.748	221.584	0.468
19	BL6-B_SI_008.tif:0153-1046	210808	1786.53	665.478	403.333	0.606										25	BL6-A_SI_014.tif:1171-0362	88859.1	1113.5	374.934	301.757	0.805		16	1668ff_SI_008.tif:1035-1251	89678.3	1140.82	399.801	285.597	0.714
20	BL6-B_SI_008.tif:0160-1590	281043	2213.13	831.251	430.478	0.518										26	BL6-A_SI_014.tif:1256-0318	69722.9	989.373	319.743	277.641	0.868		17	1668ff_SI_008.tif:1284-1589	145313	1967.45	722.983	255.91	0.354
21	BL6-B_SI_008.tif:0244-1658	524086	4339.42	1834.53	363.739	0.198										27	BL6-A_SI_014.tif:1299-0364	42912.2	790.144	261.194	209.184	0.801		18	1668ff_SI_008.tif:1296-1850	42522.1	757.478	240.847	224.793	0.933
22	BL6-B_SI_008.tif:0336-1906	290627	2485.98	905.872	408.487	0.451										28	BL6-A_SI_014.tif:1313-0859	132348	1391.9	487.036	345.993	0.71		1	1668ff_SI_009.tif:0233-0490	264019	1912.06	584.372	575.248	0.984
23	BL6-B_SI_008.tif:0719-1539	254830	2666.63	1172.97	276.615	0.236										29	BL6-A_SI_014.tif:1259-0942	145841	1468.03	524.702	353.898	0.674		2	1668ff_SI_009.tif:0895-0374	931004	3601.61	1135.51	1043.93	0.919
24	BL6-B_SI_008.tif:0669-1374	224850	1995.28	687.114	416.653	0.606										30	BL6-A_SI_014.tif:1428-1069	407352	2540.74	912.577	568.344	0.623		3	1668ff_SI_009.tif:1122-0529	693441	3149.49	1033.28	854.478	0.827
25	BL6-B_SI_008.tif:0606-1270	114821	1337.21	446.906	327.126	0.732										31	BL6-A_SI_014.tif:1414-1473	541306	3260.67	1296.47	531.605	0.41		4	1668ff_SI_009.tif:1196-1268	2.65613e+06	6280.05	1988.3	1700.89	0.855
26	BL6-B_SI_008.tif:0807-1113	347025	2731.99	976.888	452.3	0.463										32	BL6-A_SI_014.tif:1115-1441	97662.3	1314.53	435.01	285.849	0.657		5	1668ff_SI_009.tif:0936-1603	1.02089e+06	3762.38	1268.62	1024.61	0.808
27	BL6-B_SI_008.tif:0843-1225	189207	1743.99	601.414	400.566	0.666										33	BL6-A_SI_014.tif:1198-1514	54649.7	887.89	306.5	227.022	0.741		6	1668ff_SI_009.tif:0625-1585	1.60425e+06	4955.26	1702.19	1199.98	0.705
28	BL6-B_SI_008.tif:1369-1187	303054	2240.67	847.836	455.112	0.537										34	BL6-A_SI_014.tif:0986-0927	147923	1498.21	551.963	341.221	0.618		7	1668ff_SI_009.tif:0535-1914	888253	3461.72	1081.47	1045.76	0.967
29	BL6-B_SI_008.tif:1480-1049	238841	1990.04	641.574	473.993	0.739										35	BL6-A_SI_014.tif:0930-1166	236331	2012.78	800.065	376.102	0.47		8	1668ff_SI_009.tif:0590-1338	487247	2577.1	811.639	764.357	0.942
30	BL6-B_SI_008.tif:1448-1964	189899	1725.19	597.44	404.705	0.677										36	BL6-A_SI_014.tif:0882-0888	194672	1731.56	627.447	395.037	0.63		9	1668ff_SI_009.tif:0678-1127	1.44822e+06	4455.92	1399.19	1317.86	0.942
31	BL6-B_SI_008.tif:1126-1559	344898	2296.7	827.938	530.4	0.641										37	BL6-A_SI_014.tif:0813-1175	209771	1765.22	624.068	427.98	0.686		10	1668ff_SI_009.tif:0409-0979	1.604e+06	4627.29	1469.43	1389.84	0.946
32	BL6-B_SI_008.tif:1156-1677	136601	1394.41	451.162	385.507	0.854										38	BL6-A_SI_014.tif:0856-1397	57684.4	903.908	293.415	250.314	0.853		11	1668ff_SI_009.tif:0386-1502	231020	1928.97	706.211	416.509	0.59
1	BL6-B_SI_007.tif:0038-0508	73079.5	1076.11	388.535	239.484	0.616										39	BL6-A_SI_014.tif:0653-1165	168163	1524.86	491.147	435.941	0.888		12	1668ff_SI_009.tif:0321-1698	1.73052e+06	4803.26	1549.64	1421.86	0.918
2	BL6-B_SI_007.tif:0106-0673	158843	1638.18	607.453	332.939	0.548										40	BL6-A_SI_014.tif:0626-1261	109500	1309.94	421.622	330.675	0.784		1	1668ff_SI_010.tif:0188-1485	66507.6	980.552	345.091	245.385	0.711
3	BL6-B_SI_007.tif:0276-0537	180213	1673.58	628.494	365.086	0.581										41	BL6-A_SI_014.tif:0565-0849	944319	5813.55	1477.25	813.905	0.551		2	1668ff_SI_010.tif:0258-1477	74222.6	1071.63	412.277	229.223	0.556
4	BL6-B_SI_007.tif:0387-0591	251858	2363.12	905.162	354.274	0.391										42	BL6-A_SI_014.tif:0505-1009	367726	2279.09	723.436	647.193	0.895		3	1668ff_SI_010.tif:0278-1674	58181.4	985.245	387.624	191.11	0.493
5	BL6-B_SI_007.tif:0224-0636	209014	2137.46	747.175	356.176	0.477										43	BL6-A_SI_014.tif:0413-1166	398800	2926.67	1071.84	473.734	0.442		4	1668ff_SI_010.tif:0342-1746	85782.5	1096.88	362.808	301.045	0.83
6	BL6-B_SI_007.tif:0568-0608	183032	1882.06	647.244	360.055	0.556										44	BL6-A_SI_014.tif:0286-1182	95430.1	1199.97	433.542	280.262	0.646		5	1668ff_SI_010.tif:0443-1793	91842.6	1138.95	373.057	313.458	0.84
7	BL6-B_SI_007.tif:0637-0504	115026	1392.78	468.993	312.276	0.666										45	BL6-A_SI_014.tif:0103-0839	72757.6	1010.17	334.818	276.682	0.826		6	1668ff_SI_010.tif:1154-1050	213247	2366.77	990.41	274.143	0.277
8	BL6-B_SI_007.tif:0970-0629	139779	1724.02	705.963	252.098	0.357										46	BL6-A_SI_014.tif:0049-1092	34134.1	705.54	240.551	180.673	0.751		7	1668ff_SI_010.tif:1166-0910	206398	1866.83	689.669	381.043	0.553
9	BL6-B_SI_007.tif:1122-0638	57320.8	1062.22	417.63	174.755	0.418										47	BL6-A_SI_014.tif:0093-1724	93549.1	1222.25	471.653	252.538	0.535		8	1668ff_SI_010.tif:1260-0990	158554	1537.2	537.783	375.387	0.698
10	BL6-B_SI_007.tif:1207-0768	195331	1724.44	532.098	467.402	0.878										48	BL6-A_SI_014.tif:0187-1746	33381.7	701.422	230.987	184.005	0.797		9	1668ff_SI_010.tif:1295-1043	193183	2169.79	940.97	261.398	0.278
11	BL6-B_SI_007.tif:1240-0665	65699.8	1018.79	345.987	241.776	0.699										49	BL6-A_SI_014.tif:0108-1831	263066	1960.82	632.036	529.948	0.838		10	1668ff_SI_010.tif:1313-1122	175308	1640.24	588.3	379.414	0.645
12	BL6-B_SI_007.tif:1287-0759	77204.9	1093.92	344.984	284.942	0.826										50	BL6-A_SI_014.tif:0055-1908	74713.9	1070.47	351.975	270.271	0.768		11	1668ff_SI_010.tif:1364-1193	98513.7	1182.24	414.616	302.525	0.73
13	BL6-B_SI_007.tif:1362-0637	131348	1462.03	543.477	307.719	0.566										51	BL6-A_SI_014.tif:0140-1963	318844	2240.4	820.705	494.655	0.603		12	1668ff_SI_010.tif:1417-0999	203062	1846.05	646.696	399.796	0.618
14	BL6-B_SI_007.tif:1481-0676	142315	1416.22	435.892	415.703	0.954										52	BL6-A_SI_014.tif:0262-1977	357242	2293.42	747.944	608.141	0.813		13	1668ff_SI_010.tif:1361-0914	162602	1539.35	545.339	379.638	0.696
15	BL6-B_SI_007.tif:1388-0794	268052	2049.41	680.258	501.713	0.738										53	BL6-A_SI_014.tif:0314-1830	285362	2217.24	872.695	416.336	0.477		14	1668ff_SI_010.tif:1288-0868	135918	1382.47	452.045	382.829	0.847
16	BL6-B_SI_007.tif:1218-0895	502562	3162	1064.41	601.16	0.565										54	BL6-A_SI_014.tif:0323-1757	95881.6	1228.6	437.344	279.14	0.638		15	1668ff_SI_010.tif:0948-0061	86164.5	1301.35	478.42	229.313	0.479
17	BL6-B_SI_007.tif:0776-1143	426485	2574.9	868.158	625.483	0.72										55	BL6-A_SI_014.tif:0347-1696	64832.3	965.215	327.011	252.429	0.772		1	1668ff_SI_011.tif:0490-0278	840638	3388.91	1060.78	1009.01	0.951
18	BL6-B_SI_007.tif:0882-1309	226388	1994.47	786.058	366.698	0.467										56	BL6-A_SI_014.tif:0395-1931	42661.4	782.242	273.114	198.885	0.728		2	1668ff_SI_011.tif:1268-0726	664312	3041.95	981.47	861.797	0.878
19	BL6-B_SI_007.tif:0673-1253	318429	2468.14	980.379	413.55	0.422										57	BL6-A_SI_014.tif:0444-1956	120285	1472.56	589.119	259.966	0.441		3	1668ff_SI_011.tif:1460-0760	424864	2420.16	782.203	691.577	0.884
20	BL6-B_SI_007.tif:0896-1480	64598	1018.97	351.405	234.056	0.666										58	BL6-A_SI_014.tif:1166-1932	76845.7	1129.78	429.768	227.665	0.53		4	1668ff_SI_011.tif:1398-0908	709075	3407.42	1312.24	688	0.524
21	BL6-B_SI_007.tif:0715-1486	931661	5022.39	1964.54	603.819	0.307										59	BL6-A_SI_014.tif:1276-1739	122542	1464.73	571.077	273.212	0.478		5	1668ff_SI_011.tif:0648-1101	892250	3487.26	1165.73	974.538	0.836
22	BL6-B_SI_007.tif:0686-1689	613027	3936.45	1559.99	500.343	0.321										60	BL6-A_SI_014.tif:1285-1620	198986	1685	571.781	443.102	0.775		6	1668ff_SI_011.tif:0649-1704	136631	1359.17	439.374	395.935	0.901
23	BL6-B_SI_007.tif:0491-1518	173115	1872.24	801.438	275.027	0.343										1	BL6-A_SI_013.tif:0171-0060	136211	1413.26	464.025	373.749	0.805		7	1668ff_SI_011.tif:0230-1772	715491	3174.84	1081.16	842.604	0.779
24	BL6-B_SI_007.tif:0408-1494	158766	1610.71	567.608	356.139	0.627										2	BL6-A_SI_013.tif:0318-0322	190635	2298.8	1015.71	238.969	0.235		8	1668ff_SI_011.tif:0200-1128	404876	2502.72	905.964	569.012	0.628
25	BL6-B_SI_007.tif:0377-1631	377338	3716.99	1496.87	320.964	0.214										3	BL6-A_SI_013.tif:0559-0067	149578	1492.05	500.845	380.255	0.759		1	1668ff_SI_012.tif:0582-1403	831268	3365.96	1105.27	957.594	0.866
26	BL6-B_SI_007.tif:0465-1814	112387	1362.93	487.738	293.385	0.602										4	BL6-A_SI_013.tif:0497-0174	213758	1931.74	685.162	397.228	0.58		2	1668ff_SI_012.tif:0422-1561	172609	1581.64	536.381	409.732	0.764
27	BL6-B_SI_007.tif:0279-1686	349997	2401.62	823.336	541.25	0.657										5	BL6-A_SI_013.tif:0477-0271	133627	1448.74	538.946	315.69	0.586		3	1668ff_SI_012.tif:1178-0278	197282	2342.54	922.268	272.358	0.295
28	BL6-B_SI_007.tif:0181-1415	249731	2325.45	896.772	354.569	0.395										6	BL6-A_SI_013.tif:0500-0455	295821	2139.49	692.444	543.944	0.786		4	1668ff_SI_012.tif:0948-1952	445591	2447.19	784.255	723.417	0.922
29	BL6-B_SI_007.tif:0192-1506	357531	2492.88	891.949	510.368	0.572										7	BL6-A_SI_013.tif:0556-0537	147346	1485.49	507.454	369.702	0.729		5	1668ff_SI_012.tif:0686-1558	401082	2506.67	890.439	573.508	0.644
30	BL6-B_SI_007.tif:0142-1245	485907	3766.65	1744.43	354.658	0.203										8	BL6-A_SI_013.tif:0633-0391	82062.4	1081.18	386.76	270.155	0.699		6	1668ff_SI_012.tif:1081-1850	443299	2459.97	791.864	712.781	0.9
31	BL6-B_SI_007.tif:0363-1208	86224.6	1191.43	380.5	288.527	0.758										9	BL6-A_SI_013.tif:0612-0165	119031	1377.86	543.33	278.936	0.513		1	1668ff_SI_013.tif:0140-0760	207543	2192.33	961.757	274.76	0.286
32	BL6-B_SI_007.tif:0229-0957	330549	2754.48	1057.51	397.98	0.376										10	BL6-A_SI_013.tif:0588-0309	355763	3310.61	1306.63	346.672	0.265		2	1668ff_SI_013.tif:0242-0719	108215	1213.06	395.663	348.235	0.88
33	BL6-B_SI_007.tif:0450-1138	218572	2045.78	797.558	348.934	0.438										11	BL6-A_SI_013.tif:0725-0154	245109	2575.68	1098.38	284.128	0.259		3	1668ff_SI_013.tif:0301-0830	113766	1382.42	556.785	260.156	0.467
34	BL6-B_SI_007.tif:1440-1588	103111	1301.13	459.609	285.644	0.621										12	BL6-A_SI_013.tif:0783-0293	280171	2205.8	748.707	476.454	0.636		4	1668ff_SI_013.tif:0216-0953	75750.4	1018.96	334.887	288.003	0.86
1	BL6-B_SI_006.tif:0224-0285	206631	1740.5	533.405	493.23	0.925										13	BL6-A_SI_013.tif:0847-0188	34008.7	699.556	247.227	175.148	0.708		5	1668ff_SI_013.tif:0154-0907	58537.9	883.656	279.963	266.224	0.951
2	BL6-B_SI_006.tif:0290-0132	238149	2088.75	798.451	379.761	0.476										14	BL6-A_SI_013.tif:0672-0512	311722	2260.13	749.217	529.749	0.707		6	1668ff_SI_013.tif:0108-0956	109310	1291.26	471.888	294.937	0.625
3	BL6-B_SI_006.tif:0379-0267	224389	1950.22	737.791	387.238	0.525										15	BL6-A_SI_013.tif:0911-0353	147622	1490.09	525.591	357.613	0.68		7	1668ff_SI_013.tif:0602-1150	89143.6	1201.51	451.33	251.481	0.557
4	BL6-B_SI_006.tif:0291-0429	274330	2276.82	957.311	364.863	0.381										16	BL6-A_SI_013.tif:1047-0132	198585	1710.14	573.95	440.537	0.768		8	1668ff_SI_013.tif:1250-0809	238378	1980.62	608.399	498.871	0.82
5	BL6-B_SI_006.tif:0427-0391	202378	1735.43	576.342	447.088	0.776										17	BL6-A_SI_013.tif:1084-0043	129263	1335.43	432.042	380.943	0.882		9	1668ff_SI_013.tif:1110-0682	74451.8	1011.4	321.864	294.519	0.915
6	BL6-B_SI_006.tif:0790-0282	78255.5	1394.3	629.675	158.237	0.251										18	BL6-A_SI_013.tif:0974-0172	46072.3	815.982	274.805	213.464	0.777		10	1668ff_SI_013.tif:1021-0639	197180	1652.42	560.975	447.538	0.798
7	BL6-B_SI_006.tif:1079-0226	447471	3901.9	1775.87	320.822	0.181										19	BL6-A_SI_013.tif:1062-0330	553595	3185.94	1199.23	587.759	0.49		11	1668ff_SI_013.tif:0868-0494	338394	2788.64	1098.9	392.081	0.357
8	BL6-B_SI_006.tif:1031-0341	338774	2504.29	1033.69	417.282	0.404										20	BL6-A_SI_013.tif:1164-0157	340639	2613.66	1087.87	398.683	0.366		12	1668ff_SI_013.tif:0725-0467	85527.9	1094.96	355.387	306.42	0.862
9	BL6-B_SI_006.tif:1249-0407	382796	3503.86	1465.52	332.571	0.227										21	BL6-A_SI_013.tif:1217-0340	171348	1577.88	521.198	418.588	0.803		13	1668ff_SI_013.tif:0647-0386	191553	1849.38	719.726	338.869	0.471
10	BL6-B_SI_006.tif:1354-0349	225926	1957.37	751.892	382.579	0.509										22	BL6-A_SI_013.tif:1361-0200	148525	1521.45	578.759	326.747	0.565		14	1668ff_SI_013.tif:0267-1828	125224	2559.52	1242.05	128.368	0.103
11	BL6-B_SI_006.tif:1375-0177	162994	1786.79	748.277	277.344	0.371										23	BL6-A_SI_013.tif:1380-0264	137138	1637.49	668.478	261.206	0.391		1	1668ff_SI_014.tif:0605-0419	270130	1934.59	609.035	564.729	0.927
12	BL6-B_SI_006.tif:1378-0885	195690	1897.05	746.554	333.747	0.447										24	BL6-A_SI_013.tif:1473-0262	98239.1	1217	398.136	314.169	0.789		2	1668ff_SI_014.tif:1132-0469	1.68667e+06	4786.21	1513.38	1419.04	0.938
13	BL6-B_SI_006.tif:1337-1051	223108	2193.08	819.834	346.496	0.423										25	BL6-A_SI_013.tif:1375-0483	236356	1933.59	727.022	413.932	0.569		3	1668ff_SI_014.tif:1398-1461	912671	3522.62	1155.56	1005.61	0.87
14	BL6-B_SI_006.tif:1218-0908	393020	2658.23	1043.01	479.772	0.46										26	BL6-A_SI_013.tif:1246-0652	216818	2104.96	738.634	373.746	0.506		4	1668ff_SI_014.tif:0931-1193	3.32245e+06	6702.06	2160.63	1957.89	0.906
15	BL6-B_SI_006.tif:1267-1080	331266	4036.73	1318.62	319.865	0.243										27	BL6-A_SI_013.tif:1381-0753	186747	1612.55	540.359	440.029	0.814		5	1668ff_SI_014.tif:1081-1377	71549.1	1065.56	421.187	216.291	0.514
16	BL6-B_SI_006.tif:1443-1174	295726	2513.74	1031.44	365.051	0.354										28	BL6-A_SI_013.tif:1353-0855	238462	1865.83	566.215	536.227	0.947		6	1668ff_SI_014.tif:1101-1573	1.96936e+06	5124.68	1665.49	1505.54	0.904
17	BL6-B_SI_006.tif:1354-1247	332291	3040.54	1373.01	308.146	0.224										29	BL6-A_SI_013.tif:1419-0973	203099	1848.96	718.009	360.154	0.502		1	1668ff_SI_015.tif:0879-1779	380178	2553.94	960.682	503.869	0.524
18	BL6-B_SI_006.tif:1378-1335	339799	3732.87	1676.93	257.999	0.154										30	BL6-A_SI_013.tif:1431-1048	133301	1379.27	492.514	344.608	0.7		2	1668ff_SI_015.tif:0837-1386	410249	2373.63	756.211	690.74	0.913
19	BL6-B_SI_006.tif:1419-1689	162840	1628.65	601.128	344.909	0.574										31	BL6-A_SI_013.tif:1262-0889	94301.5	1206.65	383.294	313.254	0.817		3	1668ff_SI_015.tif:1144-1747	348605	2162.23	691.708	641.683	0.928
20	BL6-B_SI_006.tif:1091-1742	109286	1296.61	470.507	295.739	0.629										32	BL6-A_SI_013.tif:1213-0952	149052	1458.62	471.335	402.64	0.854		4	1668ff_SI_015.tif:0806-1203	267482	2040.79	678.304	502.088	0.74
21	BL6-B_SI_006.tif:1101-1065	242146	2475.7	1039.31	296.65	0.285										33	BL6-A_SI_013.tif:1181-0770	212254	1776.63	615.226	439.269	0.714		5	1668ff_SI_015.tif:0410-0608	174595	1546.27	483.181	460.079	0.952
22	BL6-B_SI_006.tif:1147-1277	144801	1586.56	628.047	293.555	0.467										34	BL6-A_SI_013.tif:1034-0729	222085	1856.19	605.98	466.628	0.77		1	1668ff_SI_016.tif:0810-0276	264503	2354.5	1007.75	334.186	0.332
23	BL6-B_SI_006.tif:0989-1303	275714	2449.12	1016.69	345.286	0.34										35	BL6-A_SI_013.tif:1096-0899	67967.3	980.384	338.359	255.76	0.756		2	1668ff_SI_016.tif:1102-0330	118018	1850.13	833.816	180.214	0.216
24	BL6-B_SI_006.tif:0645-1443	269743	2343.34	979.654	350.581	0.358										36	BL6-A_SI_013.tif:1190-1055	290554	2134.36	816.943	452.841	0.554		3	1668ff_SI_016.tif:0560-1465	1.33563e+06	4498.99	1605.58	1059.16	0.66
25	BL6-B_SI_006.tif:0525-1334	214754	1920.99	721.448	379.007	0.525										37	BL6-A_SI_013.tif:0857-0630	380968	2749.59	1078.21	449.879	0.417		4	1668ff_SI_016.tif:0531-0045	144550	1415.74	469.944	391.634	0.833
26	BL6-B_SI_006.tif:0550-1516	161072	1658.16	611.767	335.231	0.548										38	BL6-A_SI_013.tif:0933-0882	156325	1489.23	496.031	401.263	0.809		1	1668ff_SI_017.tif:0344-0183	33101	682.758	231.66	181.928	0.785
27	BL6-B_SI_006.tif:0479-1205	317276	2582.74	870.431	464.101	0.533										39	BL6-A_SI_013.tif:0812-0829	241673	2030.37	701.528	438.624	0.625		2	1668ff_SI_017.tif:0374-0327	214214	1986.73	752.655	362.379	0.481
28	BL6-B_SI_006.tif:0257-1179	375929	3136.9	1148.96	416.59	0.363										40	BL6-A_SI_013.tif:0731-0712	358672	2439.07	760.944	600.143	0.789		3	1668ff_SI_017.tif:0510-0276	228295	2639.64	1133.11	256.528	0.226
29	BL6-B_SI_006.tif:0155-1238	232435	2078.96	857.983	344.931	0.402										41	BL6-A_SI_013.tif:0698-0831	41858.8	759.293	243.957	218.466	0.896		4	1668ff_SI_017.tif:1311-0865	3.40502e+06	7482.04	2599.13	1668.03	0.642
30	BL6-B_SI_006.tif:0098-1095	440450	2711.99	919.783	609.707	0.663										42	BL6-A_SI_013.tif:0821-0976	279544	2248.53	799.273	445.313	0.557		5	1668ff_SI_017.tif:0143-1342	49193.2	814.02	258.576	242.229	0.937
31	BL6-B_SI_006.tif:0132-0770	173192	1807.1	716.42	307.801	0.43										43	BL6-A_SI_013.tif:0663-0991	519285	2818.49	911.218	725.594	0.796		6	1668ff_SI_017.tif:0123-1927	189822	2078.21	857.7	281.786	0.329
32	BL6-B_SI_006.tif:0266-1483	211603	2162.47	899.233	299.612	0.333										44	BL6-A_SI_013.tif:0550-0992	71453.5	1039.4	364.736	249.434	0.684		1	1668ff_SI_018.tif:0767-1948	235094	1830.89	575.754	519.893	0.903
33	BL6-B_SI_006.tif:0368-1427	283503	2393.38	973.831	370.668	0.381										45	BL6-A_SI_013.tif:0595-0695	322632	2306.03	846.476	485.291	0.573		2	1668ff_SI_018.tif:0862-1852	170547	1766.44	736.86	294.692	0.4
34	BL6-B_SI_006.tif:0282-1661	192590	2528.91	1162.91	210.86	0.181										46	BL6-A_SI_013.tif:0433-0915	292159	2086.23	643.68	577.909	0.898		3	1668ff_SI_018.tif:0913-1754	195576	1768.44	696.554	357.496	0.513
35	BL6-B_SI_006.tif:0517-1637	143417	1744.24	621.276	293.919	0.473										47	BL6-A_SI_013.tif:0383-0614	289526	2918.65	1130.6	326.052	0.288		1	1668ff_SI_019.tif:0536-0115	259537	2166.9	888.658	371.857	0.418
36	BL6-B_SI_006.tif:0610-1629	87172.6	1218.4	411.689	269.601	0.655										48	BL6-A_SI_013.tif:0520-0797	231967	2354.68	901.53	327.609	0.363		2	1668ff_SI_019.tif:0476-0397	432477	2714.41	875.541	628.923	0.718
37	BL6-B_SI_006.tif:0869-1835	89760.7	1172.57	405.884	281.575	0.694										49	BL6-A_SI_013.tif:0571-1204	181806	1674.49	559.473	413.752	0.74		3	1668ff_SI_019.tif:0543-0477	133015	1433.79	494.343	342.597	0.693
38	BL6-B_SI_006.tif:0949-1683	372162	2667.36	1089.89	434.769	0.399										50	BL6-A_SI_013.tif:0644-1438	61597	942.174	341.029	229.974	0.674		4	1668ff_SI_019.tif:0723-0414	195169	1676.54	605.65	410.297	0.677
39	BL6-B_SI_006.tif:0691-0736	273305	1988.46	653.462	532.522	0.815										51	BL6-A_SI_013.tif:0734-1393	34334.8	723.724	236.4	184.926	0.782		5	1668ff_SI_019.tif:0650-0563	185187	1833.18	747.93	315.254	0.422
1	BL6-B_SI_005.tif:0314-0098	313252	2143.73	724.477	550.528	0.76										52	BL6-A_SI_013.tif:0778-1247	140499	1480.14	532.995	335.63	0.63		6	1668ff_SI_019.tif:1405-1065	149515	1494.61	560.925	339.382	0.605
2	BL6-B_SI_005.tif:0411-0205	313653	2507.32	846.075	472.01	0.558										53	BL6-A_SI_013.tif:0760-1135	212279	1776.64	584.947	462.062	0.79		7	1668ff_SI_019.tif:0185-1592	232191	2104.53	855.6	345.529	0.404
3	BL6-B_SI_005.tif:0668-0251	173926	1608.76	528.221	419.235	0.794										54	BL6-A_SI_013.tif:0985-1044	631720	3195.15	1165.51	690.112	0.592		8	1668ff_SI_019.tif:0152-1899	33253.8	681.991	233.815	181.084	0.774
4	BL6-B_SI_005.tif:0846-0282	454234	2754.1	1039.02	556.631	0.536										55	BL6-A_SI_013.tif:1068-1096	131796	1368.77	468.262	358.364	0.765		9	1668ff_SI_019.tif:0102-0417	121633	1780.57	626.945	247.021	0.394
5	BL6-B_SI_005.tif:0961-0283	129240	2108.83	874.13	188.248	0.215										56	BL6-A_SI_013.tif:0890-1260	182759	1747.62	536.753	433.526	0.808		1	1668ff_SI_020.tif:0917-0851	2.88865e+06	6698.11	2395.67	1535.25	0.641
6	BL6-B_SI_005.tif:1405-0497	656085	4737	1678.77	497.599	0.296										57	BL6-A_SI_013.tif:1103-1403	782878	4365.04	1694.25	588.339	0.347		2	1668ff_SI_020.tif:1182-0961	463618	2720.35	1006.16	586.682	0.583
7	BL6-B_SI_005.tif:0664-0654	301133	3442.7	1134.67	337.909	0.298										58	BL6-A_SI_013.tif:1160-1201	287645	2029.5	652.255	561.499	0.861		3	1668ff_SI_020.tif:1024-1080	399300	2360.71	755.066	673.325	0.892
8	BL6-B_SI_005.tif:0222-0785	302237	2909.25	1239.22	310.534	0.251										59	BL6-A_SI_013.tif:1279-1126	59314.7	928.33	338.358	223.201	0.66		4	1668ff_SI_020.tif:0760-1183	1.99614e+06	5237.83	1673.52	1518.7	0.907
9	BL6-B_SI_005.tif:0371-0823	54320.4	880.298	299.904	230.617	0.769										60	BL6-A_SI_013.tif:1260-1191	73008.4	1112.86	443.562	209.57	0.472		5	1668ff_SI_020.tif:0536-1354	641014	3006.56	1000.73	815.568	0.815
10	BL6-B_SI_005.tif:0326-1011	153352	1472.9	489.076	399.229	0.816										61	BL6-A_SI_013.tif:1371-1159	257398	1963.64	663.505	493.936	0.744		1	1668ff_SI_021.tif:0204-0752	1.22937e+06	4144.76	1424.46	1098.86	0.771
11	BL6-B_SI_005.tif:0487-0995	348478	2285.97	815.203	544.277	0.668										62	BL6-A_SI_013.tif:1132-1544	95380	1230.07	372.058	326.405	0.877		2	1668ff_SI_021.tif:0406-1008	2.33298e+06	5684.18	1771.47	1676.82	0.947
12	BL6-B_SI_005.tif:0147-1064	108013	1409.97	562.709	244.402	0.434										63	BL6-A_SI_013.tif:1449-1579	90990.9	1148.46	404.171	286.644	0.709		3	1668ff_SI_021.tif:0912-0658	2.45118e+06	5800.15	1854.46	1682.93	0.908
13	BL6-B_SI_005.tif:0654-1032	181653	1762.16	680.934	339.663	0.499										64	BL6-A_SI_013.tif:1449-1956	110579	1277.17	456.16	308.649	0.677		4	1668ff_SI_021.tif:1218-1627	46647	843.386	313.314	189.563	0.605
14	BL6-B_SI_005.tif:0737-0931	246085	1870.81	622.627	503.231	0.808										65	BL6-A_SI_013.tif:1195-1970	152538	1486.83	526.493	368.888	0.701		5	1668ff_SI_021.tif:1194-1949	191604	1625.31	540.074	451.711	0.836
15	BL6-B_SI_005.tif:0842-0948	237028	2043.9	754.969	399.742	0.529										66	BL6-A_SI_013.tif:0996-1877	262966	1922.3	654.472	511.586	0.782		6	1668ff_SI_021.tif:0226-1933	455877	2601.61	889.263	652.722	0.734
16	BL6-B_SI_005.tif:0712-1161	177689	2873.86	994.208	227.559	0.229										67	BL6-A_SI_013.tif:0970-1741	83291.3	1080.91	356.227	297.703	0.836		1	1668ff_SI_022.tif:0704-0402	666196	4349.88	1787.79	474.457	0.265
17	BL6-B_SI_005.tif:1360-0989	562523	4249.75	1782	401.923	0.226										68	BL6-A_SI_013.tif:0846-1522	52517.9	925.561	343.219	194.826	0.568		2	1668ff_SI_022.tif:0583-0639	476222	3677.7	1366.49	443.722	0.325
18	BL6-B_SI_005.tif:0972-1450	220543	1790.03	613.41	457.776	0.746										69	BL6-A_SI_013.tif:0881-1927	167435	1528.57	503.702	423.237	0.84		3	1668ff_SI_022.tif:1333-0394	53139.9	866.649	304.012	222.556	0.732
19	BL6-B_SI_005.tif:1393-1924	195328	1724.41	624.407	398.296	0.638										70	BL6-A_SI_013.tif:0904-1997	35262.8	702.614	240.448	186.727	0.777		4	1668ff_SI_022.tif:1290-1309	54591.2	891.202	288.803	240.675	0.833
20	BL6-B_SI_005.tif:1276-1781	442040	4325.16	1792.09	314.059	0.175										71	BL6-A_SI_013.tif:0817-1856	164501	1521.33	536.727	390.234	0.727		5	1668ff_SI_022.tif:1212-1381	106993	1228.07	387.446	351.604	0.907
21	BL6-B_SI_005.tif:0783-1954	278502	2132.59	808.757	438.45	0.542										72	BL6-A_SI_013.tif:0759-1790	283858	2083.39	681.378	530.424	0.778		6	1668ff_SI_022.tif:1412-1714	75241.1	1149.34	402.808	237.83	0.59
22	BL6-B_SI_005.tif:0566-1684	251831	1931.12	628.942	509.81	0.811										73	BL6-A_SI_013.tif:0719-1684	203451	1692.79	567.607	456.374	0.804		1	1668ff_SI_023.tif:0130-1544	92555.5	1168.67	406.372	289.993	0.714
23	BL6-B_SI_005.tif:0533-1834	378010	2907.9	1213.95	396.471	0.327										74	BL6-A_SI_013.tif:0536-1847	63578.3	991.689	366.41	220.929	0.603		2	1668ff_SI_023.tif:0104-1290	169503	1654.68	628.284	343.503	0.547
24	BL6-B_SI_005.tif:0331-1854	448413	4757.91	2079.49	274.556	0.132										1	BL6-A_SI_012.tif:0071-0219	220856	1740	568.768	494.407	0.869		3	1668ff_SI_023.tif:0229-1225	561979	3814.6	918.762	778.802	0.848
1	BL6-B_SI_004.tif:0103-0512	572810	3161.79	987.052	738.892	0.749										2	BL6-A_SI_012.tif:0193-0217	275832	2027.49	720.267	487.597	0.677		4	1668ff_SI_023.tif:0191-1418	51815.8	866.958	287.593	229.4	0.798
2	BL6-B_SI_004.tif:0837-0421	1.40227e+06	4629.28	1505.65	1185.82	0.788										3	BL6-A_SI_012.tif:0144-0509	78927.4	1159.72	474.382	211.841	0.447		5	1668ff_SI_023.tif:0389-1167	147681	1564.28	632.342	297.361	0.47
3	BL6-B_SI_004.tif:1073-0399	216127	2223.37	962.554	285.887	0.297										4	BL6-A_SI_012.tif:0334-0533	478279	2594.53	875.263	695.75	0.795		6	1668ff_SI_023.tif:0336-1138	59861.9	927.316	324.242	235.067	0.725
4	BL6-B_SI_004.tif:1394-0191	318470	2577.82	1004.39	403.716	0.402										5	BL6-A_SI_012.tif:0385-0389	288272	1993.72	639.427	574.012	0.898		7	1668ff_SI_023.tif:0220-1084	132302	1442.66	544.636	309.293	0.568
5	BL6-B_SI_004.tif:1409-0574	269544	2207	835.828	410.605	0.491										6	BL6-A_SI_012.tif:0443-0168	233070	1848.57	664.163	446.809	0.673		8	1668ff_SI_023.tif:0305-1007	232496	2405.97	1097.18	269.804	0.246
6	BL6-B_SI_004.tif:1228-0830	196181	2161.66	837.026	298.42	0.357										7	BL6-A_SI_012.tif:0558-0457	176565	1597.04	548.542	409.83	0.747		9	1668ff_SI_023.tif:0451-0639	147936	1963.77	772.106	243.954	0.316
7	BL6-B_SI_004.tif:0928-1357	346797	2590.51	1035.64	426.36	0.412										8	BL6-A_SI_012.tif:0724-0202	31726.4	675.537	223.395	180.825	0.809		10	1668ff_SI_023.tif:0912-0424	219867	2068.91	823.681	339.869	0.413
8	BL6-B_SI_004.tif:1004-1661	332069	2399.72	898.796	470.411	0.523										9	BL6-A_SI_012.tif:0792-0541	254012	1900.83	653.525	494.883	0.757		11	1668ff_SI_023.tif:0556-1661	49065.9	842.881	310.755	201.035	0.647
9	BL6-B_SI_004.tif:0773-1852	229475	1967.49	738.81	395.47	0.535										10	BL6-A_SI_012.tif:0955-0102	123395	1340.65	450.167	349.006	0.775		1	1668ff_SI_024.tif:0098-0612	64979.8	1269.9	577.515	143.26	0.248
10	BL6-B_SI_004.tif:0726-1568	624396	3926.99	1553.73	511.674	0.329										11	BL6-A_SI_012.tif:1135-0119	200968	1708.8	531.572	481.364	0.906		2	1668ff_SI_024.tif:0110-0701	73484.2	1077.59	394.494	237.172	0.601
11	BL6-B_SI_004.tif:0592-1682	154104	1575.64	585.913	334.882	0.572										12	BL6-A_SI_012.tif:1299-0387	167611	1526.76	508.562	419.632	0.825		3	1668ff_SI_024.tif:0188-0746	41605.4	752.431	240.818	219.974	0.913
12	BL6-B_SI_004.tif:0571-1807	356031	2326.3	845.799	535.957	0.634										13	BL6-A_SI_012.tif:1385-0187	265047	2022.45	775.175	435.345	0.562		4	1668ff_SI_024.tif:0271-0701	105618	1209.93	414.038	324.793	0.784
13	BL6-B_SI_004.tif:0649-1396	919407	4618.98	1629.69	718.311	0.441										14	BL6-A_SI_012.tif:1400-0064	95304.7	1141.77	360.051	337.024	0.936		5	1668ff_SI_024.tif:0425-0756	236239	1832.02	556.433	540.567	0.971
14	BL6-B_SI_004.tif:0096-0791	167678	1741.19	704.699	302.958	0.43										15	BL6-A_SI_012.tif:1400-0695	80356.9	1067.37	373.954	273.6	0.732		6	1668ff_SI_024.tif:0850-0580	212636	2288.35	984.16	275.094	0.28
15	BL6-B_SI_004.tif:0134-0671	120659	1428.73	508.315	302.23	0.595										16	BL6-A_SI_012.tif:1366-0928	240143	1839.61	639.905	477.82	0.747		7	1668ff_SI_024.tif:0794-0708	136300	1384.09	493.328	351.779	0.713
16	BL6-B_SI_004.tif:0229-1591	139652	1407.22	485.373	366.338	0.755										17	BL6-A_SI_012.tif:1437-1031	39927.7	801.92	298.125	170.524	0.572		8	1668ff_SI_024.tif:0755-0790	138795	1444.99	508.438	347.573	0.684
17	BL6-B_SI_004.tif:0193-1685	151369	1762.16	670.401	287.484	0.429										18	BL6-A_SI_012.tif:1095-0807	219101	1786.43	647.216	431.027	0.666		9	1668ff_SI_024.tif:0644-1006	151781	1476.54	523.911	368.867	0.704
18	BL6-B_SI_004.tif:0219-1839	510536	4514.89	1325.87	490.27	0.37										19	BL6-A_SI_012.tif:1003-0630	380943	2373.34	869.371	557.911	0.642		10	1668ff_SI_024.tif:1413-0697	226666	2170.67	904.888	318.934	0.352
19	BL6-B_SI_004.tif:0731-2000	92482.6	1183.77	441.291	266.837	0.605										20	BL6-A_SI_012.tif:0835-0877	382924	2935.32	1198.62	406.764	0.339		11	1668ff_SI_024.tif:1195-0347	190687	1709.64	519.705	467.17	0.899
20	BL6-B_SI_004.tif:1080-1986	246060	1859.93	603.326	519.277	0.861										21	BL6-A_SI_012.tif:0629-0860	163824	1559.82	567.641	367.463	0.647		12	1668ff_SI_024.tif:1277-0227	249989	2473.08	1109.79	286.808	0.258
1	BL6-B_SI_003.tif:0161-0093	165119	2257.8	925.953	227.048	0.245										22	BL6-A_SI_012.tif:0520-0673	570298	4031.31	1629.11	445.719	0.274		13	1668ff_SI_024.tif:0289-1236	161889	1814.05	768.906	268.074	0.349
2	BL6-B_SI_003.tif:0140-0251	262193	1983.93	737.866	452.432	0.613										23	BL6-A_SI_012.tif:0419-1017	235653	1854.73	613.791	488.836	0.796		14	1668ff_SI_024.tif:0558-1201	81403	1134.11	424.683	244.054	0.575
3	BL6-B_SI_003.tif:0734-0230	732008	4436.36	1772.6	525.794	0.297										24	BL6-A_SI_012.tif:0115-1041	146644	1471.15	484.834	385.107	0.794		15	1668ff_SI_024.tif:0337-1692	276674	1972.43	651.59	540.634	0.83
4	BL6-B_SI_003.tif:0943-0319	483614	3335.61	1356.26	454.011	0.335										25	BL6-A_SI_012.tif:0074-1280	317791	2133.43	728.666	555.295	0.762		1	1668ff_SI_025.tif:0040-0110	39772.1	748.987	248.902	203.452	0.817
5	BL6-B_SI_003.tif:1056-0247	208701	1770.6	598.73	443.816	0.741										26	BL6-A_SI_012.tif:0247-1318	138342	1421.57	454.519	387.537	0.853		2	1668ff_SI_025.tif:0188-0126	475534	2577.22	877.114	690.297	0.787
6	BL6-B_SI_003.tif:0837-0547	276143	2569.01	1061.65	331.181	0.312										27	BL6-A_SI_012.tif:0125-1501	309239	2134.55	730.623	538.903	0.738		3	1668ff_SI_025.tif:0333-0351	883160	3541.35	1183.26	950.317	0.803
7	BL6-B_SI_003.tif:1208-0233	585380	2964.11	1036.38	719.167	0.694										28	BL6-A_SI_012.tif:0311-1434	152287	1685.96	532.741	363.963	0.683		4	1668ff_SI_025.tif:0566-0418	650817	3043.09	968.435	855.654	0.884
8	BL6-B_SI_003.tif:1179-0588	276796	2116.45	722.709	487.647	0.675										29	BL6-A_SI_012.tif:0395-1212	411190	2552.2	942.226	555.645	0.59		5	1668ff_SI_025.tif:1455-0507	311684	2239.11	824.386	481.387	0.584
9	BL6-B_SI_003.tif:1346-0540	396551	3643.76	1675.3	301.382	0.18										30	BL6-A_SI_012.tif:0464-1507	203551	1705.33	573.505	451.903	0.788		6	1668ff_SI_025.tif:0707-1000	563379	2880.31	1032.18	694.95	0.673
10	BL6-B_SI_003.tif:1369-0730	413312	2591.3	963.118	546.397	0.567										31	BL6-A_SI_012.tif:0645-1178	409936	2464.53	840.836	620.747	0.738		7	1668ff_SI_025.tif:0730-1137	528012	2730.71	955.772	703.395	0.736
11	BL6-B_SI_003.tif:1344-1420	351038	2625.09	966.69	462.356	0.478										32	BL6-A_SI_012.tif:0716-1312	343248	2251.74	700.376	624.003	0.891		8	1668ff_SI_025.tif:0732-1294	536975	2733.72	974.016	701.937	0.721
12	BL6-B_SI_003.tif:1256-1585	120634	1412.21	554.464	277.017	0.5										33	BL6-A_SI_012.tif:0804-1453	259555	1965.84	685.319	482.222	0.704		9	1668ff_SI_025.tif:0867-1421	129018	1357.56	454.186	361.68	0.796
13	BL6-B_SI_003.tif:0871-1492	410577	3329.35	1442.37	362.433	0.251										34	BL6-A_SI_012.tif:0813-1570	285237	2014.11	717.94	505.857	0.705		10	1668ff_SI_025.tif:0583-1586	316242	2050.41	662.103	608.141	0.918
14	BL6-B_SI_003.tif:0790-1182	275516	2023.81	715.038	490.6	0.686										35	BL6-A_SI_012.tif:1016-0990	59766.1	960.162	354.23	214.823	0.606		11	1668ff_SI_025.tif:0999-1605	257068	1867.15	633.374	516.77	0.816
15	BL6-B_SI_003.tif:0665-1206	355027	3321.85	1482.83	304.847	0.206										36	BL6-A_SI_012.tif:1173-1172	237234	1950.23	649.866	464.796	0.715		12	1668ff_SI_025.tif:1312-1616	508279	2655.09	886.87	729.713	0.823
16	BL6-B_SI_003.tif:0574-1144	254917	2957.84	1334.84	243.153	0.182										37	BL6-A_SI_012.tif:1185-1286	338683	2891.13	1112.6	387.584	0.348		1	1668ff_SI_026.tif:0413-0997	1.02262e+06	3749.46	1235.46	1053.89	0.853
17	BL6-B_SI_003.tif:0471-1258	291498	2651.52	1183.63	313.568	0.265										38	BL6-A_SI_012.tif:1267-1293	109776	1454.48	534.907	261.3	0.488		2	1668ff_SI_026.tif:0822-1524	632611	3130.61	1094.12	736.174	0.673
18	BL6-B_SI_003.tif:0389-1033	464721	2750.3	957.069	618.244	0.646										39	BL6-A_SI_012.tif:1403-1153	297551	2188.35	712.392	531.806	0.747		3	1668ff_SI_026.tif:1045-1585	569439	2785.32	912.902	794.206	0.87
19	BL6-B_SI_003.tif:0332-1254	329309	3083.02	1298.98	322.784	0.248										40	BL6-A_SI_012.tif:1244-1608	214962	1738.95	548.22	499.249	0.911		1	1668ff_SI_027.tif:0461-0668	574481	2812.09	957.45	763.958	0.798
20	BL6-B_SI_003.tif:0216-1078	226163	1826.77	655.133	439.545	0.671										41	BL6-A_SI_012.tif:1318-1790	161817	1593.5	574.242	358.79	0.625		2	1668ff_SI_027.tif:0653-0715	232445	1821.2	642.763	460.448	0.716
21	BL6-B_SI_003.tif:0198-1199	114888	1336.1	479.84	304.852	0.635										42	BL6-A_SI_012.tif:1120-1564	1.07371e+06	5675.28	2486.05	549.903	0.221		3	1668ff_SI_027.tif:1316-0843	1.65009e+06	4764.73	1605.22	1308.83	0.815
22	BL6-B_SI_003.tif:0072-0658	37986.6	787.294	293.444	164.822	0.562										43	BL6-A_SI_012.tif:1447-1880	324638	2158.05	693.163	596.313	0.86		4	1668ff_SI_027.tif:0477-1015	1.66399e+06	4875.22	1726.99	1226.79	0.71
23	BL6-B_SI_003.tif:0171-0674	170538	1809.75	762.162	284.895	0.374										44	BL6-A_SI_012.tif:1327-1986	368127	2336.88	783.848	597.965	0.763		5	1668ff_SI_027.tif:1197-1147	4.37794e+06	8289.94	3002.32	1856.62	0.618
24	BL6-B_SI_003.tif:0150-0853	193396	1905.38	740.345	332.6	0.449										45	BL6-A_SI_012.tif:0862-1733	434013	2683.5	925.997	596.764	0.644		1	1668ff_SI_028.tif:1160-0357	123187	1299.61	418.64	374.657	0.895
25	BL6-B_SI_003.tif:0316-1510	121638	1525.9	613.438	252.468	0.412										46	BL6-A_SI_012.tif:0614-1648	233572	2037.24	629.388	472.511	0.751		2	1668ff_SI_028.tif:1089-0392	65692.8	1003.31	374.347	223.436	0.597
26	BL6-B_SI_003.tif:0232-1745	77328.1	1131.16	454.454	216.65	0.477										47	BL6-A_SI_012.tif:0574-1762	217345	1831.3	654.075	423.09	0.647		3	1668ff_SI_028.tif:1178-0970	109692	1219.75	391.81	356.458	0.91
27	BL6-B_SI_003.tif:0463-1734	374648	3233.7	1325.86	359.778	0.271										48	BL6-A_SI_012.tif:0420-1885	437850	2737.53	872.388	639.037	0.733		4	1668ff_SI_028.tif:0955-0910	59403.6	888.145	284.65	265.712	0.933
28	BL6-B_SI_003.tif:0690-1711	282065	2108.07	786.569	456.585	0.58										1	BL6-A_SI_011.tif:0098-0186	316587	2267.3	766.478	525.901	0.686		5	1668ff_SI_028.tif:1292-1027	137726	1430.63	502.123	349.233	0.696
29	BL6-B_SI_003.tif:0147-1901	154656	1477.44	505.107	389.847	0.772										2	BL6-A_SI_011.tif:0214-0097	101876	1240.22	445.554	291.126	0.653		6	1668ff_SI_028.tif:1370-1115	74604.6	1042.36	367.03	258.806	0.705
30	BL6-B_SI_003.tif:0227-1906	79837.2	1537.04	628.942	161.624	0.257										3	BL6-A_SI_011.tif:0370-0115	404268	2589.28	939.488	547.883	0.583		7	1668ff_SI_028.tif:1050-1032	240644	1976.52	769.54	398.157	0.517
31	BL6-B_SI_003.tif:1148-1920	67367.3	1003.54	335.108	255.962	0.764										4	BL6-A_SI_011.tif:0286-0594	174057	1655.14	616.227	359.633	0.584		1	1668ff_SI_029.tif:0357-1592	629912	2950.5	986.448	813.048	0.824
32	BL6-B_SI_003.tif:1311-1958	197711	2056.16	830.763	303.015	0.365										5	BL6-A_SI_011.tif:0113-0628	123219	1372.9	474.043	330.956	0.698		2	1668ff_SI_029.tif:0642-1357	1.38579e+06	4373.3	1417.48	1244.77	0.878
33	BL6-B_SI_003.tif:1404-1790	244780	1944.12	697.187	447.031	0.641										6	BL6-A_SI_011.tif:0633-0581	86777.5	1151.35	398.251	277.435	0.697		3	1668ff_SI_029.tif:0833-1103	1.01867e+06	3718.39	1201.49	1079.5	0.898
34	BL6-B_SI_003.tif:0859-0631	269068	2230.63	836.554	409.523	0.49										7	BL6-A_SI_011.tif:0669-0354	95831.4	1185.81	429.405	284.152	0.662		4	1668ff_SI_029.tif:1049-0993	423948	2412.47	803.914	671.449	0.835
1	BL6-B_SI_002.tif:0169-0202	382124	2634.35	985.691	493.599	0.501										8	BL6-A_SI_011.tif:0745-0338	160839	1511.19	532.087	384.875	0.723		1	1668ff_SI_030.tif:0515-0510	1.46421e+06	4475.67	1388.82	1342.36	0.967
2	BL6-B_SI_002.tif:0149-0420	142588	1475.02	532.918	340.669	0.639										9	BL6-A_SI_011.tif:0836-0420	207062	1737.07	615.334	428.45	0.696		2	1668ff_SI_030.tif:0932-0514	1.34978e+06	4395.57	1391.37	1235.18	0.888
3	BL6-B_SI_002.tif:0298-0472	908819	4536.43	1866.43	619.976	0.332										10	BL6-A_SI_011.tif:1040-0181	115269	1289.9	390.543	375.796	0.962		1	1668ff_SI_031.tif:1214-0367	1.18873e+06	4019.15	1290.62	1172.72	0.909
4	BL6-B_SI_002.tif:0509-0063	103246	1300.73	471.956	278.538	0.59										11	BL6-A_SI_011.tif:1080-0357	193268	1693.43	558.421	440.664	0.789		2	1668ff_SI_031.tif:0678-1065	1.05098e+06	3920.31	1376.96	971.816	0.706
5	BL6-B_SI_002.tif:0595-0079	173650	1676.1	581.617	380.143	0.654										12	BL6-A_SI_011.tif:1108-0530	141427	1492.24	541.892	332.3	0.613		3	1668ff_SI_031.tif:0850-1255	838627	3995.48	1534.56	695.817	0.453
6	BL6-B_SI_002.tif:0487-0263	818268	4689.48	1661.19	627.171	0.378										13	BL6-A_SI_011.tif:1094-0756	71177.6	1000.23	321.249	282.106	0.878		1	1668ff_SI_032.tif:0058-0154	255820	1876.48	621.811	523.825	0.842
7	BL6-B_SI_002.tif:0486-0416	303165	2192.93	800.51	482.195	0.602										14	BL6-A_SI_011.tif:1108-0831	170094	1543.87	532.45	406.743	0.764		2	1668ff_SI_032.tif:0321-0418	2.4619e+06	5969.67	1972	1589.55	0.806
8	BL6-B_SI_002.tif:0773-0343	1.14226e+06	6040.7	1853.81	784.53	0.423										15	BL6-A_SI_011.tif:1217-0870	97913.1	1201.9	435.805	286.061	0.656		3	1668ff_SI_032.tif:0770-0057	145390	1435.39	500.798	369.642	0.738
9	BL6-B_SI_002.tif:0802-0401	189105	1824.59	608.787	395.502	0.65										16	BL6-A_SI_011.tif:1118-0903	63703.7	954.492	315.45	257.125	0.815		4	1668ff_SI_032.tif:0974-0322	1.20325e+06	4045.93	1301.53	1177.1	0.904
10	BL6-B_SI_002.tif:0820-0553	415494	3600.35	1299.98	406.948	0.313										17	BL6-A_SI_011.tif:1256-1070	191287	1749.7	634.764	383.692	0.604		5	1668ff_SI_032.tif:0992-1549	134110	1471.53	537.197	317.861	0.592
11	BL6-B_SI_002.tif:1057-0227	77804.8	1092.09	396.908	249.59	0.629										18	BL6-A_SI_011.tif:1066-1044	107619	1251.81	400.575	342.07	0.854		6	1668ff_SI_032.tif:0284-1428	249378	2603.92	1077.26	294.747	0.274
12	BL6-B_SI_002.tif:0898-0460	142011	1802.21	780.062	231.794	0.297										19	BL6-A_SI_011.tif:1022-0953	127357	1400.95	483.742	335.213	0.693		1	1668ff_SI_033.tif:0412-1517	405004	3195.96	997.845	516.78	0.518
13	BL6-B_SI_002.tif:0931-0391	191037	1930.87	736.852	330.101	0.448										20	BL6-A_SI_011.tif:0982-0726	237585	1846.16	603.684	501.094	0.83		2	1668ff_SI_033.tif:0812-1229	135841	1921.74	628.043	275.393	0.438
14	BL6-B_SI_002.tif:0984-0440	234092	2885.68	1131.72	263.365	0.233										21	BL6-A_SI_011.tif:0886-0870	336376	2219.75	783.891	546.36	0.697		3	1668ff_SI_033.tif:0659-0364	85171.4	1198.76	471.271	230.109	0.488
15	BL6-B_SI_002.tif:1062-0431	93963	1333.15	486.162	246.085	0.506										22	BL6-A_SI_011.tif:0787-0724	390047	2838.81	1117.66	444.341	0.398		4	1668ff_SI_033.tif:0579-0206	170750	1804.51	754.463	288.16	0.382
16	BL6-B_SI_002.tif:0859-0639	142437	1581.6	640.078	283.336	0.443										23	BL6-A_SI_011.tif:0750-0920	203325	1763.33	628.263	412.059	0.656		5	1668ff_SI_033.tif:0418-0717	232242	2441.7	1116.86	264.759	0.237
17	BL6-B_SI_002.tif:0939-0571	41047.6	857.875	306.883	170.304	0.555										24	BL6-A_SI_011.tif:0562-0665	168589	1698.72	655.181	327.626	0.5		6	1668ff_SI_033.tif:0304-0741	152290	1547.42	596.311	325.169	0.545
18	BL6-B_SI_002.tif:1102-0642	613607	3916.46	1581.46	494.019	0.312										25	BL6-A_SI_011.tif:0546-0979	238061	1997.93	758.366	399.687	0.527		1	1668ff_SI_034.tif:0106-1560	296840	2010.94	631.166	598.809	0.949
19	BL6-B_SI_002.tif:1028-0756	378963	2800.62	1174.21	410.924	0.35										26	BL6-A_SI_011.tif:0686-1070	263743	2475.75	1014.8	330.912	0.326		2	1668ff_SI_034.tif:0226-1892	680098	3091	1053.37	822.056	0.78
20	BL6-B_SI_002.tif:0921-0782	308510	2481.7	1034.78	379.604	0.367										27	BL6-A_SI_011.tif:0467-1194	97913.1	1205.29	406.151	306.947	0.756		3	1668ff_SI_034.tif:0737-1676	332538	2509.64	877.456	482.532	0.55
21	BL6-B_SI_002.tif:1161-0884	413738	2807.65	895.853	588.029	0.656										28	BL6-A_SI_011.tif:0432-1041	122416	1303.76	425.452	366.353	0.861		4	1668ff_SI_034.tif:0908-1564	100169	1158.97	358.048	356.206	0.995
22	BL6-B_SI_002.tif:1250-1068	116469	1438.22	575.816	257.535	0.447										29	BL6-A_SI_011.tif:0315-1145	160689	1560.65	577.07	354.542	0.614		5	1668ff_SI_034.tif:1066-1783	189643	1790.36	689.054	350.425	0.509
23	BL6-B_SI_002.tif:1211-1276	83876.7	1137.55	385.112	277.309	0.72										30	BL6-A_SI_011.tif:0071-1291	421523	2701.22	923.359	581.247	0.629		6	1668ff_SI_034.tif:1132-1925	306082	2473.05	927.896	420	0.453
24	BL6-B_SI_002.tif:1123-1335	610446	3992.38	1444.31	538.141	0.373										31	BL6-A_SI_011.tif:0623-1296	611555	4316.22	1647.28	472.693	0.287		7	1668ff_SI_034.tif:1168-1827	131997	1368.56	461.51	364.16	0.789
25	BL6-B_SI_002.tif:0905-1102	209980	2323.76	897.439	297.909	0.332										32	BL6-A_SI_011.tif:0521-1522	466090	2633.64	948.373	625.75	0.66		8	1668ff_SI_034.tif:1048-0592	55227.8	867.414	291.217	241.463	0.829
26	BL6-B_SI_002.tif:0934-1175	139326	1612.28	619.941	286.149	0.462										33	BL6-A_SI_011.tif:0641-1677	169141	1608.46	507.592	424.271	0.836		9	1668ff_SI_034.tif:0990-0588	111907	1702.73	676.292	210.685	0.312
27	BL6-B_SI_002.tif:0710-0804	383680	3701.13	1532.08	318.858	0.208										34	BL6-A_SI_011.tif:0754-1472	282905	2125.66	796.072	452.478	0.568		10	1668ff_SI_034.tif:0893-0645	82116	1095.92	387.476	269.831	0.696
28	BL6-B_SI_002.tif:0749-0928	753611	3711.71	1509	635.869	0.421										35	BL6-A_SI_011.tif:0884-1282	142782	1415.66	481.754	377.361	0.783		11	1668ff_SI_034.tif:0909-0774	122652	1349.78	484.467	322.344	0.665
29	BL6-B_SI_002.tif:0364-0761	369805	2984.41	1303.28	361.282	0.277										36	BL6-A_SI_011.tif:0951-1383	208316	1797.52	681.844	388.999	0.571		12	1668ff_SI_034.tif:0498-0865	72873.1	1094.71	422.734	219.488	0.519
30	BL6-B_SI_002.tif:0317-0973	824691	4118.3	1609.18	652.524	0.406										37	BL6-A_SI_011.tif:0969-1523	267204	2240.67	936.756	363.184	0.388		13	1668ff_SI_034.tif:0509-1034	73204.2	1136.92	467.638	199.313	0.426
31	BL6-B_SI_002.tif:0528-0740	352167	2284.63	775.887	577.909	0.745										38	BL6-A_SI_011.tif:1088-1394	149980	1760.33	736.324	259.342	0.352		14	1668ff_SI_034.tif:0579-1081	87997.8	1152.02	427.54	262.063	0.613
32	BL6-B_SI_002.tif:0120-0894	703631	3706.71	1547.02	579.108	0.374										39	BL6-A_SI_011.tif:1313-1481	148575	1524.21	542.277	348.847	0.643		1	1668ff_SI_035.tif:0238-1031	170801	1520.61	475.135	457.704	0.963
33	BL6-B_SI_002.tif:0537-1423	171266	1573.74	525.304	415.117	0.79										40	BL6-A_SI_011.tif:1284-1639	293062	2113.05	765.78	487.265	0.636		2	1668ff_SI_035.tif:0494-1108	81428.5	1117.76	416.077	249.18	0.599
34	BL6-B_SI_002.tif:0758-1203	503310	3669.81	1071.84	597.882	0.558										41	BL6-A_SI_011.tif:1335-1729	146368	1595.3	640.486	290.969	0.454		3	1668ff_SI_035.tif:0606-1036	229696	2186.23	848.699	344.595	0.406
35	BL6-B_SI_002.tif:0772-1306	230504	2290.89	852.634	344.212	0.404										42	BL6-A_SI_011.tif:1209-1914	285889	1994.8	660.682	550.954	0.834		4	1668ff_SI_035.tif:0820-0862	255591	2739.32	1236.77	263.128	0.213
36	BL6-B_SI_002.tif:0845-1366	839218	5828.07	1869.92	571.429	0.306										43	BL6-A_SI_011.tif:1056-1949	282378	2233.61	831.208	432.545	0.52		5	1668ff_SI_035.tif:1188-1120	73458.8	1057.16	387.293	241.498	0.624
37	BL6-B_SI_002.tif:0932-1597	268441	2287.58	946.049	361.28	0.382										44	BL6-A_SI_011.tif:0592-1953	166959	1566.2	562.341	378.025	0.672		6	1668ff_SI_035.tif:1344-1221	44126.2	1405.62	438.925	128.002	0.292
38	BL6-B_SI_002.tif:0951-1696	172370	1611.1	550.195	398.892	0.725										45	BL6-A_SI_011.tif:0498-2007	140048	1419.55	516.229	345.417	0.669		7	1668ff_SI_035.tif:0399-0334	209529	1693.1	549.245	485.723	0.884
39	BL6-B_SI_002.tif:0720-1834	468585	2625.18	949.812	628.147	0.661										46	BL6-A_SI_011.tif:0434-1871	89511.2	1119.58	373.97	304.755	0.815		1	1668ff_SI_036.tif:0785-0683	719387	3271.67	1181.56	775.206	0.656
40	BL6-B_SI_002.tif:0354-1817	479826	3270.97	1402.69	435.542	0.311										47	BL6-A_SI_011.tif:0413-1803	66161.5	999.88	381.413	220.862	0.579		2	1668ff_SI_036.tif:0884-0817	760305	3255.76	1076.19	899.519	0.836
41	BL6-B_SI_002.tif:0173-1772	386992	2427.93	836.395	589.116	0.704										48	BL6-A_SI_011.tif:0328-1994	66337.1	982.178	332.028	254.385	0.766		3	1668ff_SI_036.tif:1049-1291	464993	2557.77	913.487	648.118	0.709
42	BL6-B_SI_002.tif:1314-1663	295789	2379.69	721.309	522.12	0.724										49	BL6-A_SI_011.tif:0278-1891	254940	2120.18	836.593	388.002	0.464		4	1668ff_SI_036.tif:1117-1511	2.11019e+06	5426.25	1820.15	1476.12	0.811
1	BL6-B_SI_001.tif:0156-0831	133229	1557.65	583.781	290.576	0.498										50	BL6-A_SI_011.tif:0224-1999	178069	1564.66	503.119	450.639	0.896		5	1668ff_SI_036.tif:1266-1876	1.61306e+06	5099.26	1831.47	1121.4	0.612
2	BL6-B_SI_001.tif:0256-1101	383228	2973.24	953.515	511.73	0.537										51	BL6-A_SI_011.tif:0040-1783	83792.9	1099.03	380.903	280.093	0.735		6	1668ff_SI_036.tif:0529-1790	178542	1579.25	545.364	416.834	0.764
3	BL6-B_SI_001.tif:0536-0566	97676.3	1203.45	390.556	318.432	0.815										1	BL6-A_SI_010.tif:0047-0273	99794.1	1218.07	436.653	290.99	0.666		1	1668ff_SI_037.tif:0728-1777	4.38374e+06	7811.85	2571.49	2170.55	0.844
4	BL6-B_SI_001.tif:0599-0786	265555	1988.62	712.942	474.253	0.665										2	BL6-A_SI_010.tif:0271-0385	114015	1278.84	452.032	321.145	0.71		2	1668ff_SI_037.tif:0632-0369	2.02387e+06	5572.83	1629.78	1581.11	0.97
5	BL6-B_SI_001.tif:0648-0919	117648	1337.78	388.283	385.786	0.994										3	BL6-A_SI_010.tif:0236-0519	115595	1295.6	464.584	316.799	0.682		3	1668ff_SI_037.tif:0916-0398	1.25239e+06	4214.77	1404.77	1135.12	0.808
6	BL6-B_SI_001.tif:0701-0847	108189	1333.8	490.675	280.737	0.572										4	BL6-A_SI_010.tif:0348-0259	277211	2478.6	866.435	407.366	0.47		1	1668ff_SI_038.tif:0691-0578	1.0672e+06	3809.33	1230.28	1104.47	0.898
7	BL6-B_SI_001.tif:0684-0711	133882	1505.2	571.647	298.197	0.522										5	BL6-A_SI_010.tif:0497-0561	184766	1647.78	549.905	427.803	0.778		2	1668ff_SI_038.tif:0900-0571	435482	2436	810.015	684.521	0.845
8	BL6-B_SI_001.tif:0721-0561	230002	2238.25	815.182	359.242	0.441										6	BL6-A_SI_010.tif:0646-0553	101274	1254.16	453.682	284.221	0.626		1	1668ff_SI_039.tif:0087-0828	98819.2	1170.48	379.844	331.243	0.872
9	BL6-B_SI_001.tif:0849-0590	116067	1347.93	513.344	287.88	0.561										7	BL6-A_SI_010.tif:0663-0075	59590.5	914.925	311.944	243.226	0.78		2	1668ff_SI_039.tif:0210-0818	274153	1963.11	668.05	522.509	0.782
10	BL6-B_SI_001.tif:1332-0628	307431	2485.32	981.291	398.896	0.407										8	BL6-A_SI_010.tif:0635-0180	300511	2395.75	880.736	434.435	0.493		3	1668ff_SI_039.tif:0295-1051	95280	1192.12	429.371	282.54	0.658
11	BL6-B_SI_001.tif:1447-0518	689731	3408.63	1310.56	670.088	0.511										9	BL6-A_SI_010.tif:0708-0278	532628	3249.15	1319.01	514.145	0.39		4	1668ff_SI_039.tif:0626-1002	48454.8	823.476	302.068	204.241	0.676
12	BL6-B_SI_001.tif:0969-0480	63403	1026.72	373.335	216.233	0.579										10	BL6-A_SI_010.tif:0810-0145	173555	1646.06	532.265	415.163	0.78		5	1668ff_SI_039.tif:0660-1058	56959.2	887.594	276.102	262.666	0.951
13	BL6-B_SI_001.tif:1296-1435	167954	1696.58	577.467	370.317	0.641										11	BL6-A_SI_010.tif:1081-0090	405271	2594.25	970.186	531.864	0.548		6	1668ff_SI_039.tif:0779-0982	222490	1746.21	563.292	502.906	0.893
14	BL6-B_SI_001.tif:1391-1435	125552	1428.61	497.634	321.235	0.646										12	BL6-A_SI_010.tif:1148-0305	82488.8	1073.57	365.445	287.398	0.786		7	1668ff_SI_039.tif:0699-0937	97520.7	1296.85	479.01	259.217	0.541
15	BL6-B_SI_001.tif:1038-1196	239311	1894.66	604.64	503.936	0.833										13	BL6-A_SI_010.tif:1257-0611	154494	1455.68	494.255	397.988	0.805		8	1668ff_SI_039.tif:0799-0910	128330	1467.22	588.805	277.503	0.471
16	BL6-B_SI_001.tif:1425-1753	293079	2087.03	689.357	541.316	0.785										14	BL6-A_SI_010.tif:1375-0520	258978	1884.46	606.607	543.583	0.896		9	1668ff_SI_039.tif:1163-0713	212916	2389.57	812.865	333.503	0.41
17	BL6-B_SI_001.tif:1133-1497	1.0836e+06	7589.52	3199.14	431.266	0.135										15	BL6-A_SI_010.tif:1322-0377	191914	1636.54	564.439	432.911	0.767		10	1668ff_SI_039.tif:1178-0905	48836.7	881.089	342.09	181.767	0.531
18	BL6-B_SI_001.tif:0950-1669	395824	3209.55	1315.24	383.182	0.291										16	BL6-A_SI_010.tif:1425-0387	172125	1546.97	513.323	426.937	0.832		11	1668ff_SI_039.tif:0329-0649	224094	2896.39	1307.7	218.188	0.167
19	BL6-B_SI_001.tif:0859-1561	403903	2651.69	885.55	580.729	0.656										17	BL6-A_SI_010.tif:1169-0709	115971	1278.51	405.538	364.106	0.898		1	1668ff_SI_040.tif:0553-0283	2.52189e+06	5888.29	1934.08	1660.21	0.858
20	BL6-B_SI_001.tif:0709-1490	163513	1510.17	471.237	441.798	0.938										18	BL6-A_SI_010.tif:1117-0814	129815	1336.08	445.25	371.22	0.834		2	1668ff_SI_040.tif:1103-1431	1.38658e+06	4647.78	1710.12	1032.35	0.604
21	BL6-B_SI_001.tif:0991-1071	269469	1946.3	646.195	530.952	0.822										19	BL6-A_SI_010.tif:1100-0983	75641.9	1018.46	327.118	294.42	0.9		1	1668ff_SI_041.tif:0519-1045	481365	2556.88	795.223	770.719	0.969
22	BL6-B_SI_001.tif:0803-1196	238182	1892.69	606.431	500.077	0.825										20	BL6-A_SI_010.tif:1164-1112	117451	1283.6	413.329	361.801	0.875		2	1668ff_SI_041.tif:0304-1418	573462	2793.93	875.586	833.904	0.952
23	BL6-B_SI_001.tif:0657-1353	78407	1161.43	468.447	213.11	0.455										21	BL6-A_SI_010.tif:1247-1218	181556	1602.21	515.284	448.614	0.871		3	1668ff_SI_041.tif:0666-1165	815507	3581.76	1353.49	767.155	0.567
24	BL6-B_SI_001.tif:0088-1111	107010	1612.54	621.32	219.29	0.353										22	BL6-A_SI_010.tif:1321-1125	258903	1896.98	629.916	523.316	0.831		4	1668ff_SI_041.tif:0657-1407	1.73852e+06	4858.44	1527.25	1449.37	0.949
25	BL6-B_SI_001.tif:0193-1331	181152	1736.19	621.257	371.263	0.598										23	BL6-A_SI_010.tif:0834-0740	82589.1	1048.93	345.651	304.225	0.88		5	1668ff_SI_041.tif:0698-1725	131666	1362.94	436.414	384.135	0.88
26	BL6-B_SI_001.tif:0200-1308	811544	5824.68	1401.93	737.046	0.526										24	BL6-A_SI_010.tif:0884-0861	139045	1390.25	477.624	370.662	0.776		6	1668ff_SI_041.tif:0413-1728	2.45429e+06	5796.71	1808.17	1728.2	0.956
27	BL6-B_SI_001.tif:0380-1347	271527	3351.8	1443.99	239.419	0.166										25	BL6-A_SI_010.tif:0840-0944	111481	1315.91	491.587	288.744	0.587		1	1668ff_SI_042.tif:0387-0457	168230	1827.94	700.045	305.975	0.437
28	BL6-B_SI_001.tif:0152-1693	183861	1675.8	578.661	404.553	0.699										26	BL6-A_SI_010.tif:0902-1158	112460	1320.45	491.467	291.348	0.593		2	1668ff_SI_042.tif:0483-0561	226946	2341.44	832.745	346.992	0.417
29	BL6-B_SI_001.tif:0183-1840	325897	2381.5	921.575	450.257	0.489										27	BL6-A_SI_010.tif:0750-1123	155021	1475.02	469.459	420.438	0.896		3	1668ff_SI_042.tif:0452-0823	290067	2444.08	999.589	369.476	0.37
30	BL6-B_SI_001.tif:0464-1776	279505	2508.78	1048.84	339.306	0.324										28	BL6-A_SI_010.tif:0718-0933	295520	2060.61	722.535	520.761	0.721		4	1668ff_SI_042.tif:0151-0463	66023.8	1013.27	399.808	210.261	0.526
31	BL6-B_SI_001.tif:0572-1504	328783	2329.41	752.56	556.26	0.739										29	BL6-A_SI_010.tif:0602-1069	151810	1510.86	547.028	353.348	0.646		5	1668ff_SI_042.tif:1358-0342	85935.3	1079.62	354.396	308.74	0.871
32	BL6-B_SI_001.tif:0722-1649	207421	1828.56	682.418	387.001	0.567										30	BL6-A_SI_010.tif:0584-1181	218549	1757.48	559.363	497.468	0.889		6	1668ff_SI_042.tif:0853-0628	188803	1859.59	739.107	325.246	0.44
33	BL6-B_SI_001.tif:0666-1806	320252	2447.67	1002.98	406.547	0.405										31	BL6-A_SI_010.tif:0536-0690	379689	2537.37	864.767	559.035	0.646		7	1668ff_SI_042.tif:1261-1344	135816	1453.11	548.417	315.319	0.575
34	BL6-B_SI_001.tif:0801-1839	293455	2121.32	674.798	553.706	0.821										32	BL6-A_SI_010.tif:0299-0716	746637	4571.67	1339.35	709.784	0.53		8	1668ff_SI_042.tif:0679-0886	291009	2939.12	800.057	463.122	0.579
35	BL6-B_SI_001.tif:1217-1831	272530	2665.68	1195.4	290.277	0.243										33	BL6-A_SI_010.tif:0089-0848	492801	2750.2	850.48	737.764	0.867		9	1668ff_SI_042.tif:0645-1466	396015	3549.2	1670.89	301.769	0.181
36	BL6-B_SI_001.tif:1039-0419	277072	2160.35	821.22	429.579	0.523										34	BL6-A_SI_010.tif:0110-1210	95756.2	1236.33	461.641	264.103	0.572		10	1668ff_SI_042.tif:0762-1444	178644	1788.32	686.06	331.54	0.483
37	BL6-B_SI_001.tif:1449-0330	96246.2	1221.62	440.927	277.925	0.63										35	BL6-A_SI_010.tif:0126-1372	352753	2574.19	1045.62	429.542	0.411		11	1668ff_SI_042.tif:0753-1515	266820	2117.14	811.831	418.468	0.515
38	BL6-B_SI_001.tif:0852-0696	55073.1	946.825	349.513	200.626	0.574										36	BL6-A_SI_010.tif:0099-1302	46624.1	806.825	285.457	207.96	0.729		1	1668ff_SI_043.tif:0335-1261	438588	2879.59	958.423	582.653	0.608
1	BL6-B_SI_000.tif:0058-0048	106358	1340.35	515.684	262.6	0.509										37	BL6-A_SI_010.tif:0124-1565	246864	1922.35	692.967	453.582	0.655		2	1668ff_SI_043.tif:0380-1165	244056	1888.07	625.484	496.803	0.794
2	BL6-B_SI_000.tif:0032-0609	73062.8	1037.86	320.55	290.209	0.905										38	BL6-A_SI_010.tif:0573-1352	92445.6	1158.64	414.463	283.995	0.685		3	1668ff_SI_043.tif:0493-1231	275120	2064.89	724.557	483.46	0.667
3	BL6-B_SI_000.tif:0904-0231	388648	3179.43	984.892	502.433	0.51										39	BL6-A_SI_010.tif:0568-1485	171549	1583.25	537.757	406.173	0.755		4	1668ff_SI_043.tif:1127-1339	195652	1632.6	503.628	494.636	0.982
4	BL6-B_SI_000.tif:0967-0264	114487	1322.5	490.652	297.093	0.606										40	BL6-A_SI_010.tif:0526-1635	59264.5	1032.1	415.383	181.659	0.437		5	1668ff_SI_043.tif:1235-1329	222031	1762.27	549.497	514.469	0.936
5	BL6-B_SI_000.tif:1014-0096	468435	2950.99	1052.21	566.835	0.539										41	BL6-A_SI_010.tif:0666-1440	351624	2975.33	1281.59	349.335	0.273		6	1668ff_SI_043.tif:1300-1196	284083	2040.74	683.279	529.367	0.775
6	BL6-B_SI_000.tif:1078-0041	89145.6	1107.48	351.127	323.255	0.921										42	BL6-A_SI_010.tif:0732-1361	258201	1908.78	645.142	509.579	0.79		7	1668ff_SI_043.tif:1390-1288	348299	2227.5	712.758	622.186	0.873
7	BL6-B_SI_000.tif:1196-0783	311546	2170.98	670.082	591.975	0.883										43	BL6-A_SI_010.tif:0734-1653	279418	2044.57	758.067	469.307	0.619		1	1668ff_SI_044.tif:0354-1050	377479	2340.1	829.2	579.62	0.699
8	BL6-B_SI_000.tif:1252-0915	995255	4997.21	1824.96	694.368	0.38										44	BL6-A_SI_010.tif:0943-1297	264195	1950.13	688.23	488.766	0.71		2	1668ff_SI_044.tif:0477-1015	382597	2286	733.244	664.359	0.906
9	BL6-B_SI_000.tif:1028-0789	539265	3548.23	948.543	723.861	0.763										45	BL6-A_SI_010.tif:0888-1624	127583	1464.54	517.258	314.048	0.607		3	1668ff_SI_044.tif:0510-0898	226004	1745.75	559.886	513.956	0.918
10	BL6-B_SI_000.tif:0935-0979	134032	1419.67	509.182	335.155	0.658										46	BL6-A_SI_010.tif:0997-1704	221358	1954.21	734.041	383.959	0.523		4	1668ff_SI_044.tif:0588-0986	117585	1342.11	449.822	332.829	0.74
11	BL6-B_SI_000.tif:0983-1115	315334	2236.66	807.742	497.06	0.615										47	BL6-A_SI_010.tif:1074-1527	138192	1394.18	448.257	392.523	0.876		5	1668ff_SI_044.tif:0453-1140	284389	1949.23	631.275	573.593	0.909
12	BL6-B_SI_000.tif:0871-0688	388723	2526.75	927.303	533.739	0.576										48	BL6-A_SI_010.tif:1171-1580	227352	1791.17	627.494	461.317	0.735		6	1668ff_SI_044.tif:0961-0782	182794	1643.96	562.744	413.582	0.735
13	BL6-B_SI_000.tif:0695-0874	183736	1808.76	630.824	370.848	0.588										49	BL6-A_SI_010.tif:1250-1487	97561.9	1167.14	404.09	307.406	0.761		7	1668ff_SI_044.tif:0950-1306	625609	2970.71	994.822	800.696	0.805
14	BL6-B_SI_000.tif:0690-0663	1.07928e+06	4143.18	1306.41	1051.88	0.805										50	BL6-A_SI_010.tif:1310-1558	428395	2745.59	1071.98	508.824	0.475		8	1668ff_SI_044.tif:1063-1992	47487.2	801.464	257.497	234.809	0.912
15	BL6-B_SI_000.tif:0477-0658	458298	2883.38	819.904	711.697	0.868										51	BL6-A_SI_010.tif:1455-1341	126003	1786.02	449.156	357.185	0.795		1	1668ff_SI_045.tif:0833-0096	192979	1666.45	567.102	433.27	0.764
16	BL6-B_SI_000.tif:0217-1222	155760	1561.75	590.052	336.106	0.57										52	BL6-A_SI_010.tif:1436-1458	172803	1548.75	517.274	425.344	0.822		2	1668ff_SI_045.tif:0875-0213	86444.6	1132.69	373.972	294.313	0.787
17	BL6-B_SI_000.tif:0596-1015	306753	2607.67	920.01	424.528	0.461										53	BL6-A_SI_010.tif:1014-1831	199312	1662.96	507.432	500.111	0.986		3	1668ff_SI_045.tif:0843-0769	116210	1288.4	429.557	344.455	0.802
18	BL6-B_SI_000.tif:0555-1307	326976	2961.92	1295.74	321.298	0.248										54	BL6-A_SI_010.tif:0927-1861	96734.3	1159.63	383.641	321.045	0.837		4	1668ff_SI_045.tif:0744-0900	127082	1321.72	453.131	357.085	0.788
19	BL6-B_SI_000.tif:0652-1242	195001	1925.6	751.718	330.288	0.439										55	BL6-A_SI_010.tif:0664-1846	188854	1646.5	549.088	437.919	0.798		5	1668ff_SI_045.tif:0805-1193	101951	1233.05	420.901	308.405	0.733
20	BL6-B_SI_000.tif:0840-1311	273358	2398.95	908.678	383.03	0.422										1	BL6-A_SI_000.tif:0096-1937	546422	2954.28	1001.59	694.622	0.694		6	1668ff_SI_045.tif:0585-0943	313721	2495.91	1001.68	398.772	0.398
21	BL6-B_SI_000.tif:0954-1342	659447	4011.91	1511.12	555.638	0.368										2	BL6-A_SI_000.tif:0187-1986	55276.7	885.236	306.681	229.491	0.748		7	1668ff_SI_045.tif:0555-1055	143404	1500.19	564.409	323.502	0.573
22	BL6-B_SI_000.tif:0709-1463	425280	2685.55	1027.38	527.054	0.513										3	BL6-A_SI_000.tif:0091-1465	181255	1646.64	572.648	403.006	0.704		8	1668ff_SI_045.tif:0621-1072	363806	3343.04	1462.85	316.651	0.216
23	BL6-B_SI_000.tif:0858-1688	576900	3725.8	1302.02	564.147	0.433										4	BL6-A_SI_000.tif:0188-1532	65685	1122.96	457.392	182.847	0.4		9	1668ff_SI_045.tif:0469-1223	311531	2509.47	1010.53	392.523	0.388
24	BL6-B_SI_000.tif:0820-1823	334679	2549.97	987.148	431.674	0.437										5	BL6-A_SI_000.tif:0264-1398	41131.5	783.706	287.64	182.069	0.633		10	1668ff_SI_045.tif:0228-0988	69002.9	976.719	313.761	280.013	0.892
25	BL6-B_SI_000.tif:0752-1882	304244	2115.28	742.32	521.845	0.703										6	BL6-A_SI_000.tif:0435-1538	85373	1105.46	389.267	279.243	0.717		11	1668ff_SI_045.tif:0618-1414	142436	1416.81	464.756	390.216	0.84
26	BL6-B_SI_000.tif:0685-1694	198765	1758.18	588.575	429.979	0.731										7	BL6-A_SI_000.tif:0441-1886	74939.6	1011.09	336.753	283.342	0.841		12	1668ff_SI_045.tif:0369-1976	164436	1560.45	567.202	369.121	0.651
27	BL6-B_SI_000.tif:0663-1772	85457.4	1238.85	512.624	212.256	0.414										8	BL6-A_SI_000.tif:0640-1738	303194	2252.57	775.056	498.079	0.643		1	1668ff_SI_046.tif:0721-0044	138108	1996.84	694.729	253.112	0.364
28	BL6-B_SI_000.tif:0543-1529	440635	3045.39	1089.2	515.089	0.473										9	BL6-A_SI_000.tif:0662-1587	617600	3115.61	1136.09	692.157	0.609		2	1668ff_SI_046.tif:0718-0424	307305	3169.54	1479.68	264.431	0.179
29	BL6-B_SI_000.tif:0378-1401	186345	1690.11	612.838	387.153	0.632										10	BL6-A_SI_000.tif:0774-1873	168790	1911.06	774.056	277.641	0.359		3	1668ff_SI_046.tif:0778-0515	89500	1223.14	472.657	241.094	0.51
30	BL6-B_SI_000.tif:0324-1498	251003	2030.78	733.255	435.847	0.594										11	BL6-A_SI_000.tif:0829-1965	95756.2	1176.92	364.162	334.798	0.919		4	1668ff_SI_046.tif:0743-0667	106229	1355.09	529.229	255.569	0.483
31	BL6-B_SI_000.tif:0417-1589	189707	1783.12	709.062	340.651	0.48										12	BL6-A_SI_000.tif:0839-1813	505567	3637.61	1333.13	482.855	0.362		5	1668ff_SI_046.tif:0539-0833	801503	5959.84	1651.84	617.8	0.374
32	BL6-B_SI_000.tif:0367-1854	232486	2264.85	947.42	312.439	0.33										13	BL6-A_SI_000.tif:0766-1644	120535	1325.23	468.733	327.415	0.699		6	1668ff_SI_046.tif:0318-0751	579217	4835.45	2176.71	338.806	0.156
33	BL6-B_SI_000.tif:0650-1991	216980	2191.75	926.295	298.251	0.322										14	BL6-A_SI_000.tif:0988-1972	183863	1623.6	573.807	407.979	0.711		1	1668ff_SI_047.tif:0160-1814	285356	2648.61	1115.2	325.796	0.292
Total = 352	Average	295572	2341.59	872	408.488	0.523713		Total = 63	Average	722278	3044.4	1023.67	678.384	0.669206		15	BL6-A_SI_000.tif:1043-1863	188051	1672.03	596.939	401.103	0.672		2	1668ff_SI_047.tif:0348-1221	190153	2080.23	859.923	281.548	0.327
	Median	248394	2140.6	786.313	395.486	0.5225			Median	291398	2366.9	896.776	470.525	0.693		16	BL6-A_SI_000.tif:0948-1435	74187.2	1078.66	385.11	245.276	0.637		3	1668ff_SI_047.tif:0433-0933	96705.9	1193.13	421.881	291.859	0.692
	StDev	200750	1001.07	389.595	136.665	0.187222			StDev	1.02953e+06	1841.32	545.571	485.184	0.210575		17	BL6-A_SI_000.tif:1043-1472	199563	1752.51	572.409	443.898	0.775		4	1668ff_SI_047.tif:0565-0866	293173	2394.39	983.004	379.734	0.386
																18	BL6-A_SI_000.tif:1163-1893	151535	1509.68	472.591	408.26	0.864		5	1668ff_SI_047.tif:0419-0536	413788	2973.43	1222.29	431.035	0.353
																19	BL6-A_SI_000.tif:1254-1747	184089	1657.4	503.099	465.89	0.926		6	1668ff_SI_047.tif:0592-0447	262109	1947.15	676.084	493.619	0.73
																20	BL6-A_SI_000.tif:1164-1641	378109	2340.72	797.898	603.365	0.756		7	1668ff_SI_047.tif:0538-0605	297858	2118.08	692.589	547.576	0.791
																21	BL6-A_SI_000.tif:1341-1575	176891	1649.74	624.004	360.934	0.578		8	1668ff_SI_047.tif:0526-0768	302059	2135.47	751.38	511.85	0.681
																22	BL6-A_SI_000.tif:1392-1765	131922	1368.77	475.237	353.441	0.744		9	1668ff_SI_047.tif:0757-0597	501531	3009.54	1167.67	546.873	0.468
																23	BL6-A_SI_000.tif:1436-1920	311496	2226.44	830.83	477.365	0.575		10	1668ff_SI_047.tif:0975-0607	248308	2391.71	1004.48	314.745	0.313
																24	BL6-A_SI_000.tif:1456-1629	242826	1967.52	732.793	421.915	0.576		11	1668ff_SI_047.tif:0944-0498	96654.9	1189.16	445.061	276.513	0.621
																25	BL6-A_SI_000.tif:1451-1454	68443.8	978.405	320.279	272.092	0.85		12	1668ff_SI_047.tif:1056-0509	152978	1467.41	502.872	387.329	0.77
																26	BL6-A_SI_000.tif:1227-1438	483471	3640.61	835.407	736.855	0.882		13	1668ff_SI_047.tif:0992-0401	281995	2229.62	884.7	405.841	0.459
																27	BL6-A_SI_000.tif:1417-1229	337655	2496.5	970.53	442.969	0.456		14	1668ff_SI_047.tif:1030-0293	166218	1577.41	590.873	358.174	0.606
																28	BL6-A_SI_000.tif:1425-1068	70751.2	999.089	327.903	274.725	0.838
																29	BL6-A_SI_000.tif:1311-1101	179700	1608.63	554.904	412.325	0.743
																30	BL6-A_SI_000.tif:1120-1198	265725	1910.84	607.562	556.867	0.917
																31	BL6-A_SI_000.tif:1414-0840	234124	1973.62	714.399	417.267	0.584
																32	BL6-A_SI_000.tif:1245-0806	123620	1698.72	700.739	224.618	0.321
																33	BL6-A_SI_000.tif:0997-1243	226926	1919.67	631.523	457.514	0.724
																34	BL6-A_SI_000.tif:0882-1160	80958.9	1054.22	338.337	304.667	0.9
																35	BL6-A_SI_000.tif:0862-1280	125727	1339.26	451.031	354.922	0.787
																36	BL6-A_SI_000.tif:0768-1092	104434	1222.45	427.33	311.163	0.728
																37	BL6-A_SI_000.tif:0986-1334	49934.7	901.907	336.74	188.807	0.561
																38	BL6-A_SI_000.tif:0815-1393	262038	2194.5	844.468	395.085	0.468
																39	BL6-A_SI_000.tif:0681-1376	212906	1859.97	602.47	449.948	0.747
																40	BL6-A_SI_000.tif:0573-1096	48605.4	828.183	287.05	215.594	0.751
																41	BL6-A_SI_000.tif:0614-1038	18308.5	502.983	164.208	141.961	0.865
																42	BL6-A_SI_000.tif:0485-1306	70901.7	1026.44	356.296	253.37	0.711
																43	BL6-A_SI_000.tif:0357-1315	67365.4	1000.67	335.033	256.011	0.764
																44	BL6-A_SI_000.tif:0283-1296	112209	1313.66	492.842	289.887	0.588
																45	BL6-A_SI_000.tif:0341-1133	142004	1541.2	582.678	310.3	0.533
																46	BL6-A_SI_000.tif:0160-1267	39426.1	741.247	249.308	201.353	0.808
																47	BL6-A_SI_000.tif:0086-1296	169066	1615.04	579.304	371.586	0.641
																48	BL6-A_SI_000.tif:0201-1002	195826	1780.06	699.471	356.46	0.51
																49	BL6-A_SI_000.tif:1032-0771	196704	1699.8	600.809	416.857	0.694
																50	BL6-A_SI_000.tif:1116-0654	121187	1288.78	402.195	383.647	0.954
																51	BL6-A_SI_000.tif:1204-0713	104258	1308.86	495.952	267.659	0.54
																52	BL6-A_SI_000.tif:1443-0044	134455	1375.39	443.751	385.787	0.869
																53	BL6-A_SI_000.tif:1361-0218	83316.4	1101.01	388.016	273.395	0.705
																54	BL6-A_SI_000.tif:1337-0111	210398	1795.02	596.826	448.852	0.752
																55	BL6-A_SI_000.tif:1261-0258	120761	1317.29	434.48	353.889	0.815
																56	BL6-A_SI_000.tif:1141-0570	90363.9	1138.11	401.853	286.311	0.712
																57	BL6-A_SI_000.tif:1071-0570	116397	1290.86	456.617	324.564	0.711
																Total = 395	Average	211971	1768.11	619.456	399.258	0.688347		Total = 365	Average	473099	2323.29	816.994	542.424	0.672493
																	Median	174057	1646.5	559.473	388.999	0.711			Median	212916	1912.06	689.054	375.387	0.711
																	StDev	150577	746.454	277.798	128.556	0.159634			StDev	705612	1424.73	480.492	399.365	0.211726

## Sheet: Colon
WT Mouse-B								Deleted Mouse-B								WT Mouse-A								Deleted Mouse-A
Mitochondria	Mito Label	Area (nm2)	Perim	Major Axis	Minor Axis	Circularity		Mitochondria	Mito Label	Area (nm2)	Perim	Major Axis	Minor Axis	Circularity		Mitochondria	Mito Label	Area (nm2)	Perim	Major Axis	Minor Axis	Circularity		Mitochondria	Mito Label	Area (nm2)	Perim	Major Axis	Minor Axis	Circularity
1	BL6-B_Col_015.tif:0127-1236	223253	2199.28	920.835	308.692	0.335		1	1670ff_Col_000.tif:0437-0434	501955	2681.42	867.279	736.913	0.85		1	BL6-A_Col_012.tif:0433-0125	496320	3568.62	1468.04	430.462	0.293		1	1668ff_Col_000.tif:0523-0144	238651	2226.46	947.259	320.778	0.339
2	BL6-B_Col_015.tif:0222-1273	178241	1693.52	600.571	377.88	0.629		2	1670ff_Col_000.tif:0291-0064	95644	1176.66	413.357	294.607	0.713		2	BL6-A_Col_012.tif:0596-0172	147126	1561.58	635.466	294.787	0.464		2	1668ff_Col_000.tif:0408-0245	256300	2055.75	780.34	418.191	0.536
3	BL6-B_Col_015.tif:0225-1400	34323.5	729.04	264.4	165.287	0.625		3	1670ff_Col_000.tif:0938-1142	361626	2261.62	762.281	604.024	0.792		3	BL6-A_Col_012.tif:0471-0429	189653	1683.78	620.04	389.448	0.628		3	1668ff_Col_000.tif:0839-0224	522652	2906.2	974.265	683.039	0.701
4	BL6-B_Col_015.tif:0143-1536	54571.3	1000.8	394.276	176.228	0.447		4	1670ff_Col_000.tif:0665-0960	100537	1280.61	492.29	260.024	0.528		4	BL6-A_Col_012.tif:0356-0492	234031	1896.02	692.098	430.542	0.622		4	1668ff_Col_000.tif:0929-0367	167094	1574.31	516.739	411.717	0.797
5	BL6-B_Col_015.tif:0090-1474	103648	1283.16	456.429	289.133	0.633		5	1670ff_Col_000.tif:0549-0853	239687	2092.74	804.463	379.357	0.472		5	BL6-A_Col_012.tif:0963-0277	355927	2619.43	1038.26	436.48	0.42		5	1668ff_Col_000.tif:1084-0297	295066	2103.26	723.325	519.393	0.718
6	BL6-B_Col_015.tif:0068-1583	91679.8	1233.49	460.156	253.676	0.551		6	1670ff_Col_000.tif:0818-1617	1.01605e+06	5412.91	1404.17	921.311	0.656		6	BL6-A_Col_012.tif:1494-0647	131783	1363.37	436.88	384.067	0.879		6	1668ff_Col_000.tif:0970-0520	206468	1874.78	704.636	373.077	0.529
7	BL6-B_Col_015.tif:0696-1079	201550	2023.79	807.827	317.669	0.393		7	1670ff_Col_000.tif:1159-1746	295262	2366.34	968.126	388.317	0.401		7	BL6-A_Col_012.tif:1152-1075	383835	3565.43	949.77	514.561	0.542		7	1668ff_Col_000.tif:0811-0433	591728	3444.73	1033.16	729.228	0.706
8	BL6-B_Col_015.tif:0751-1129	130269	1514.09	541.711	306.184	0.565		8	1670ff_Col_000.tif:1244-1823	347149	3720.59	1385.05	319.125	0.23		8	BL6-A_Col_012.tif:1424-1283	861283	5953.34	2733.14	401.231	0.147		8	1668ff_Col_000.tif:1066-0503	554784	3483.7	924.943	763.694	0.826
9	BL6-B_Col_015.tif:0830-1059	169409	1844.57	649.201	332.253	0.512		9	1670ff_Col_000.tif:0922-1782	219264	3481.13	1256.28	222.224	0.177		9	BL6-A_Col_012.tif:0918-0975	320535	2731.74	1079.85	377.937	0.35		9	1668ff_Col_000.tif:1232-0381	448790	2665.45	835.52	683.906	0.819
10	BL6-B_Col_015.tif:0621-1285	65159.4	1021.16	386.085	214.884	0.557		1	1670ff_Col_002.tif:0758-0260	381347	2316.55	812.579	597.536	0.735		10	BL6-A_Col_012.tif:0709-1116	90233.2	1128.87	389.832	294.713	0.756		10	1668ff_Col_000.tif:1255-0487	86749.9	1139.97	410.319	269.189	0.656
11	BL6-B_Col_015.tif:0670-1224	89296.2	1356.65	521.612	217.969	0.418		2	1670ff_Col_002.tif:1142-1021	422771	2553.39	952.12	565.358	0.594		11	BL6-A_Col_012.tif:0633-0764	237385	1894.13	724.031	417.452	0.577		11	1668ff_Col_000.tif:1023-0885	311854	2867.8	1261.46	314.766	0.25
12	BL6-B_Col_015.tif:0736-1272	242422	2027.21	807.172	382.398	0.474		3	1670ff_Col_002.tif:0755-1809	327076	2535.25	980.057	424.921	0.434		12	BL6-A_Col_012.tif:0624-0873	197337	1745.87	671.019	374.441	0.558		12	1668ff_Col_000.tif:0857-0825	135468	1422.6	509.589	338.474	0.664
13	BL6-B_Col_015.tif:0674-1424	208525	1812.14	690.057	384.754	0.558		4	1670ff_Col_002.tif:0787-1932	195428	1736.23	653.132	380.974	0.583		13	BL6-A_Col_012.tif:0424-0861	155862	1503.63	501.548	395.674	0.789		13	1668ff_Col_000.tif:0965-0994	816655	3541.41	1238.15	839.8	0.678
14	BL6-B_Col_015.tif:0977-1129	124523	1612.48	669.003	236.991	0.354		5	1670ff_Col_002.tif:0440-1931	130545	1352.24	460.052	361.295	0.785		14	BL6-A_Col_012.tif:0299-0636	454395	3436.04	1373.24	421.304	0.307		14	1668ff_Col_000.tif:0948-0752	61023.8	982.939	369.838	210.086	0.568
15	BL6-B_Col_015.tif:0933-1206	38538.6	727.301	247.419	198.323	0.802		6	1670ff_Col_002.tif:0375-0697	221446	1850.51	672.219	419.438	0.624		15	BL6-A_Col_012.tif:0242-0815	86203.4	1157.65	445.567	246.332	0.553		15	1668ff_Col_000.tif:0704-0725	78216.8	1056.98	367.616	270.904	0.737
16	BL6-B_Col_015.tif:0929-1257	29104.7	699.89	268.026	138.26	0.516		1	1670ff_Col_003.tif:0663-0183	272806	2000.52	726.374	478.194	0.658		16	BL6-A_Col_012.tif:0234-0909	76191.4	1042.55	369.561	262.5	0.71		16	1668ff_Col_000.tif:0689-0874	119110	1570.31	668.551	226.843	0.339
17	BL6-B_Col_015.tif:1067-1064	64933.6	1102.46	444.718	185.906	0.418		2	1670ff_Col_003.tif:0850-0372	818971	5156.95	2307.32	451.93	0.196		17	BL6-A_Col_012.tif:0320-0935	425010	2959.41	1198.57	451.488	0.377		17	1668ff_Col_000.tif:0736-0997	644168	3210.45	1001	819.359	0.819
18	BL6-B_Col_015.tif:1027-1149	77629.2	1230.3	515.835	191.613	0.371		3	1670ff_Col_003.tif:0688-1857	115290	1316.01	489.627	299.803	0.612		18	BL6-A_Col_012.tif:0163-1390	404761	2783.14	998.25	516.26	0.517		18	1668ff_Col_000.tif:0708-1139	338036	2837.58	1241.92	346.56	0.279
19	BL6-B_Col_015.tif:1062-1171	255093	2831.69	1263.16	257.129	0.204		4	1670ff_Col_003.tif:0166-1809	588492	3458.07	1196.12	626.437	0.524		19	BL6-A_Col_012.tif:0303-1310	152483	1625.08	612.403	317.025	0.518		19	1668ff_Col_000.tif:0569-0700	619632	3106.2	1106.74	712.852	0.644
20	BL6-B_Col_015.tif:1155-1016	38739.3	832.3	341.451	144.455	0.423		1	1670ff_Col_004.tif:0221-0949	2.02215e+06	5744.31	1818.6	1415.75	0.778		20	BL6-A_Col_012.tif:0456-1372	187976	1761.14	694.852	344.444	0.496		20	1668ff_Col_000.tif:0291-1233	133214	1490.56	567.316	298.975	0.527
21	BL6-B_Col_015.tif:1189-1086	84905.4	1129.05	358.971	301.152	0.839		2	1670ff_Col_004.tif:0406-0735	531587	2925.21	1052.1	643.319	0.611		21	BL6-A_Col_012.tif:0107-1517	19974	547.903	185.754	136.91	0.737		21	1668ff_Col_000.tif:0406-1224	242044	2056.48	845.044	364.691	0.432
22	BL6-B_Col_015.tif:1280-1096	139878	1416.41	443.352	401.708	0.906		3	1670ff_Col_004.tif:0654-0815	80865.9	1059.53	356.773	288.592	0.809		22	BL6-A_Col_012.tif:0151-1592	238061	1909.97	735.383	412.177	0.56		22	1668ff_Col_000.tif:0627-1235	487684	2915.76	1153.09	538.499	0.467
23	BL6-B_Col_015.tif:1261-1246	211410	1902.44	707.569	380.424	0.538		4	1670ff_Col_004.tif:0435-0928	91328.5	1329.52	513.286	226.546	0.441		23	BL6-A_Col_012.tif:0130-1729	232028	1819.09	582.465	507.203	0.871		23	1668ff_Col_000.tif:0504-1527	719954	3692.64	1425.36	643.116	0.451
24	BL6-B_Col_015.tif:1187-1364	97325.1	1449.4	635.183	195.09	0.307		5	1670ff_Col_004.tif:0468-1282	2.52754e+06	8409.09	2782.36	1156.63	0.416		24	BL6-A_Col_012.tif:0331-1821	195109	1850.79	680.553	365.028	0.536		24	1668ff_Col_000.tif:0874-1210	136759	1764.72	746.169	233.362	0.313
25	BL6-B_Col_015.tif:1135-1478	74618.4	1168.31	453.672	209.418	0.462		6	1670ff_Col_004.tif:0113-1407	95669.1	1151.52	390.537	311.903	0.799		25	BL6-A_Col_012.tif:1381-1673	263016	1921.17	617.439	542.373	0.878		25	1668ff_Col_000.tif:1104-1259	86066.3	1353.09	584.247	187.563	0.321
26	BL6-B_Col_015.tif:1264-1842	136290	1508.17	577.899	300.277	0.52		7	1670ff_Col_004.tif:0068-1526	156488	1474.2	479.006	415.958	0.868		26	BL6-A_Col_012.tif:1496-1660	110958	1247.14	437.535	322.891	0.738		26	1668ff_Col_000.tif:0369-1742	1.09726e+06	4238.29	1501.66	930.355	0.62
27	BL6-B_Col_015.tif:1049-1798	88292.6	1241.57	501.68	224.082	0.447		8	1670ff_Col_004.tif:0576-0655	226991	1786.41	612.836	471.602	0.77		27	BL6-A_Col_012.tif:1483-1902	112560	1283.98	388.134	369.243	0.951		1	1668ff_Col_001.tif:0143-0941	243082	4534.44	1452.82	213.036	0.147
28	BL6-B_Col_015.tif:1012-1899	311270	2429.74	994.17	398.645	0.401		9	1670ff_Col_004.tif:0356-0605	195553	1860.08	724.604	343.617	0.474		1	BL6-A_Col_011.tif:0205-0050	163171	1559.36	564.807	367.835	0.651		2	1668ff_Col_001.tif:0108-0715	39095.7	737.157	242.815	205.005	0.844
29	BL6-B_Col_015.tif:0711-1702	173825	1886.66	697.789	317.175	0.455		10	1670ff_Col_004.tif:1208-1875	477417	2559.47	811.084	749.449	0.924		2	BL6-A_Col_011.tif:0149-0176	49159	846.471	305.616	204.803	0.67		3	1668ff_Col_001.tif:0453-0846	127238	1379.17	486.013	333.335	0.686
30	BL6-B_Col_015.tif:0706-1798	36907.7	717.135	224.223	209.579	0.935		11	1670ff_Col_004.tif:0690-1858	537960	2877.82	931.639	735.212	0.789		3	BL6-A_Col_011.tif:0667-0591	118642	1537.35	642.345	235.17	0.366		4	1668ff_Col_001.tif:0379-0754	210469	2018.51	838.712	319.51	0.381
31	BL6-B_Col_015.tif:0531-1986	139401	1603.33	635.253	279.403	0.44		12	1670ff_Col_004.tif:0510-1798	693494	3145.82	990.101	891.813	0.901		4	BL6-A_Col_011.tif:0211-0845	207624	1721.16	594.742	444.487	0.747		5	1668ff_Col_001.tif:0294-0575	471427	2549.41	817.378	734.348	0.898
32	BL6-B_Col_015.tif:0062-1748	268215	2855.73	1144.32	298.431	0.261		13	1670ff_Col_004.tif:0568-1653	123319	1416.27	530.247	296.115	0.558		5	BL6-A_Col_011.tif:0576-0881	275105	2000.23	690.265	507.449	0.735		6	1668ff_Col_001.tif:0513-0523	495913	3049.89	1135.49	556.074	0.49
33	BL6-B_Col_015.tif:0107-1820	96020.4	1457.39	644.569	189.672	0.294		14	1670ff_Col_004.tif:0352-1677	736700	3671.02	1199.64	781.894	0.652		6	BL6-A_Col_011.tif:0375-0749	457949	2718.23	1015.96	573.92	0.565		7	1668ff_Col_001.tif:0565-0702	1.60401e+06	4769.46	1602.55	1274.4	0.795
34	BL6-B_Col_015.tif:0055-1913	162811	1578.23	504.249	411.1	0.815		15	1670ff_Col_004.tif:0322-1801	176911	1829.17	630.558	357.224	0.567		7	BL6-A_Col_011.tif:0572-0669	98418.1	1235.32	449.84	278.565	0.619		8	1668ff_Col_001.tif:0687-0460	292078	2137.21	796.23	467.058	0.587
35	BL6-B_Col_015.tif:1036-0427	75647.1	1068.58	393.021	245.068	0.624		1	1670ff_Col_005.tif:0043-0172	197912	1823.66	702.426	358.741	0.511		8	BL6-A_Col_011.tif:0770-0684	298909	2061.24	666.678	570.864	0.856		9	1668ff_Col_001.tif:0781-0595	724841	3437.37	1306.68	706.291	0.541
36	BL6-B_Col_015.tif:1071-0686	221748	2071.64	792.188	356.402	0.45		2	1670ff_Col_005.tif:0155-0394	424125	2518.05	878.351	614.803	0.7		9	BL6-A_Col_011.tif:1170-0516	194959	1694.24	595.777	416.648	0.699		10	1668ff_Col_001.tif:0864-0736	533413	3005.87	1018.23	667.002	0.655
37	BL6-B_Col_015.tif:1112-0567	91002.3	1278.95	505.87	229.047	0.453		3	1670ff_Col_005.tif:0679-0474	259508	1909.88	579.708	569.971	0.983		10	BL6-A_Col_011.tif:1230-0614	243692	2140.59	858.369	361.475	0.421		11	1668ff_Col_001.tif:1040-0705	811743	3709.53	1127.28	916.849	0.813
38	BL6-B_Col_015.tif:1109-0485	116619	1460.96	571.991	259.592	0.454		4	1670ff_Col_005.tif:1073-0471	867746	3715.66	1221.34	904.619	0.741		11	BL6-A_Col_011.tif:1398-0616	547307	2775.46	992.514	702.108	0.707		12	1668ff_Col_001.tif:0992-0484	200619	1708.9	615.892	414.741	0.673
39	BL6-B_Col_015.tif:1187-0554	170388	1875.63	673.933	321.908	0.478		5	1670ff_Col_005.tif:0840-0158	1.13561e+06	4996.06	1666.89	867.425	0.52		12	BL6-A_Col_011.tif:1358-0175	106428	1249.38	453.446	298.84	0.659		13	1668ff_Col_001.tif:0985-0364	653537	4865.59	2004.53	415.115	0.207
40	BL6-B_Col_015.tif:1301-0609	146301	1482.17	491.7	378.842	0.77		6	1670ff_Col_005.tif:1323-0638	78482.3	1070.88	374.152	267.075	0.714		13	BL6-A_Col_011.tif:1192-1001	685222	3411.62	1262.02	691.314	0.548		14	1668ff_Col_001.tif:0888-0193	335023	2196.47	781.442	545.868	0.699
41	BL6-B_Col_015.tif:1395-0592	155685	1595.73	525.781	377.009	0.717		7	1670ff_Col_005.tif:0480-1441	178567	1592.44	529.033	429.763	0.812		14	BL6-A_Col_011.tif:0790-1097	303214	2106.57	714.131	540.606	0.757		1	1668ff_Col_002.tif:0123-1577	926270	3660.7	1222.85	964.44	0.789
42	BL6-B_Col_015.tif:1289-0424	75019.8	1326.51	571.162	167.235	0.293		8	1670ff_Col_005.tif:0617-1563	628511	3066.19	901.305	887.873	0.985		15	BL6-A_Col_011.tif:0847-1291	602773	2953.83	996.585	770.105	0.773		2	1668ff_Col_002.tif:0573-1592	533110	2750.59	863.663	785.927	0.91
43	BL6-B_Col_015.tif:1210-0308	114913	1336.57	485.599	301.302	0.62		9	1670ff_Col_005.tif:0759-1441	503009	2926.35	905.756	707.09	0.781		16	BL6-A_Col_011.tif:0621-1141	140143	1399.97	445.66	400.386	0.898		3	1668ff_Col_002.tif:0888-1446	157902	1514.49	520.13	386.532	0.743
44	BL6-B_Col_015.tif:1288-0238	154129	1608.11	530.712	369.774	0.697		10	1670ff_Col_005.tif:0737-1250	189833	1742.06	573.19	421.68	0.736		17	BL6-A_Col_011.tif:0535-1281	369794	2286.63	741.004	635.402	0.857		4	1668ff_Col_002.tif:0899-0863	182540	1729.53	575.692	403.717	0.701
45	BL6-B_Col_015.tif:1320-0141	108013	1236.28	426.52	322.44	0.756		11	1670ff_Col_005.tif:0656-1300	169811	2086.02	813.287	265.847	0.327		18	BL6-A_Col_011.tif:0525-1062	491239	2784.61	962.776	649.648	0.675		5	1668ff_Col_002.tif:0992-0391	259440	2273.42	887.835	372.061	0.419
46	BL6-B_Col_015.tif:1396-0194	77980.5	1080.91	375.155	264.658	0.705		12	1670ff_Col_005.tif:0559-1336	287057	2558.26	966.26	378.255	0.391		19	BL6-A_Col_011.tif:0420-1304	238061	1973.05	715.154	423.836	0.593		6	1668ff_Col_002.tif:1075-0187	87028.5	1120.52	380.95	290.873	0.764
47	BL6-B_Col_015.tif:1429-0146	43255.6	790.803	295.961	186.088	0.629		13	1670ff_Col_005.tif:0879-1446	64532.1	959.224	349.727	234.94	0.672		20	BL6-A_Col_011.tif:0319-1042	257859	1931.24	634.943	517.081	0.814		7	1668ff_Col_002.tif:1238-0378	161498	1781.34	724.775	283.709	0.391
48	BL6-B_Col_015.tif:1375-0246	40395.3	744.189	243.365	211.341	0.868		14	1670ff_Col_005.tif:0920-1124	77654.3	1092.42	359.569	274.975	0.765		21	BL6-A_Col_011.tif:0284-1233	251602	1940.97	629.478	508.913	0.808		8	1668ff_Col_002.tif:1161-0484	66341.2	949.603	310.411	272.117	0.877
49	BL6-B_Col_015.tif:1421-0265	122064	1737.31	739.764	210.09	0.284		15	1670ff_Col_005.tif:1460-1714	204435	2206.39	716.689	363.191	0.507		22	BL6-A_Col_011.tif:0120-1235	275856	1971.02	614.174	571.875	0.931		9	1668ff_Col_002.tif:1197-0581	72874	1182.4	460.559	201.464	0.437
50	BL6-B_Col_015.tif:1341-0346	46542.4	824.766	313.693	188.909	0.602			1670ff_Col_006 - no discernable mitos							23	BL6-A_Col_011.tif:0852-1482	391695	2378.12	818.82	609.073	0.744		10	1668ff_Col_002.tif:1408-0239	113894	1366.95	494.754	293.104	0.592
51	BL6-B_Col_015.tif:1241-0355	307355	3459.05	1373.83	284.852	0.207			1670ff_Col_007 - no discernable mitos							24	BL6-A_Col_011.tif:1021-1072	408515	2419.7	772.715	673.13	0.871		11	1668ff_Col_002.tif:1452-0058	35424.2	791.611	307.669	146.597	0.476
1	BL6-B_Col_014.tif:0037-1590	184865	1832.87	755.833	311.414	0.412		1	1670ff_Col_008.tif:0253-0148	1.25022e+06	4231.03	1347.16	1181.62	0.877		1	BL6-A_Col_010.tif:0091-0104	312825	3047.74	1289.15	308.965	0.24		12	1668ff_Col_002.tif:0166-0480	77735.7	1094.02	425.466	232.63	0.547
2	BL6-B_Col_014.tif:0114-1509	169836	1695.65	622.616	347.312	0.558		2	1670ff_Col_008.tif:0315-0332	167126	1545	510.086	417.168	0.818		2	BL6-A_Col_010.tif:0232-0438	499199	4052.48	1146.37	554.444	0.484		13	1668ff_Col_002.tif:0301-1062	221103	1765.69	612.835	459.369	0.75
3	BL6-B_Col_014.tif:0196-1654	342632	2372.22	748.805	582.599	0.778		3	1670ff_Col_008.tif:0212-0441	683408	3869.49	1642.15	529.88	0.323		3	BL6-A_Col_010.tif:0130-1768	341435	3008.66	1277.17	340.385	0.267		14	1668ff_Col_002.tif:0358-1120	101917	1196.5	399.697	324.659	0.812
4	BL6-B_Col_014.tif:0264-1558	135337	1504.96	501.015	343.934	0.686		4	1670ff_Col_008.tif:1306-0325	196958	1779.51	627.983	399.334	0.636		4	BL6-A_Col_010.tif:0569-1667	202968	1730.48	601.881	429.367	0.713		15	1668ff_Col_002.tif:0507-1128	188515	1796.47	698.701	343.531	0.492
5	BL6-B_Col_014.tif:0369-1740	288412	2251.75	874.987	419.684	0.48		5	1670ff_Col_008.tif:1235-0382	209980	1779.37	640.081	417.69	0.653		5	BL6-A_Col_010.tif:0605-1564	207949	1725.86	538.643	491.549	0.913		16	1668ff_Col_002.tif:0343-1588	179830	1660.99	595.05	384.786	0.647
6	BL6-B_Col_014.tif:0368-1569	147631	1476.14	532.632	352.907	0.663		6	1670ff_Col_008.tif:1352-0582	350737	2600.9	973.445	458.754	0.471		6	BL6-A_Col_010.tif:0653-1325	335452	2444.37	978.098	436.676	0.446		17	1668ff_Col_002.tif:0059-1713	194668	1650.1	550.193	450.495	0.819
7	BL6-B_Col_014.tif:0472-1639	81844.4	1107.12	362.274	287.648	0.794		7	1670ff_Col_008.tif:1369-0456	262494	2524.77	922.553	362.275	0.393		7	BL6-A_Col_010.tif:1033-1695	181117	1653.34	591.165	390.087	0.66		18	1668ff_Col_002.tif:1228-0934	448714	2567.81	883.09	646.957	0.733
8	BL6-B_Col_014.tif:0610-1411	275215	2313.15	946.189	370.343	0.391		8	1670ff_Col_008.tif:1075-0626	1.2791e+06	5250.57	2336.05	697.161	0.298		8	BL6-A_Col_010.tif:0869-1925	183220	1617.4	579.87	402.302	0.694		19	1668ff_Col_002.tif:1223-1060	47046.5	826.794	275.487	217.439	0.789
9	BL6-B_Col_014.tif:0605-1269	59137.7	959.943	370.409	203.279	0.549		9	1670ff_Col_008.tif:1223-1411	317617	2196.01	748.398	540.358	0.722		9	BL6-A_Col_010.tif:0935-0585	262665	2475.04	800.708	417.675	0.522		1	1668ff_Col_003.tif:0217-0709	600767	3204.21	1273.76	600.524	0.471
10	BL6-B_Col_014.tif:0703-1303	224859	1948.41	728.041	393.246	0.54		10	1670ff_Col_008.tif:1060-1309	1.19841e+06	4190.73	1315.09	1160.27	0.882		1	BL6-A_Col_009.tif:0467-0332	307194	2096.39	759.541	514.957	0.678		2	1668ff_Col_003.tif:0271-0834	272607	2981.59	1271.28	273.027	0.215
11	BL6-B_Col_014.tif:0277-1362	93536.4	1341.37	531.007	224.28	0.422		11	1670ff_Col_008.tif:0932-1635	413813	2412.94	802.147	656.842	0.819		2	BL6-A_Col_009.tif:0617-0152	569233	3122.65	1247.64	580.91	0.466		3	1668ff_Col_003.tif:0173-0815	74216	1160.46	457.409	206.587	0.452
12	BL6-B_Col_014.tif:0172-1225	206969	1842.76	675.23	390.27	0.578		12	1670ff_Col_008.tif:1224-1826	286154	2101.56	692.231	526.331	0.76		3	BL6-A_Col_009.tif:0820-0490	96565.8	1155.81	372.718	329.878	0.885		4	1668ff_Col_003.tif:0073-0937	73051.3	1134.57	433.16	214.728	0.496
13	BL6-B_Col_014.tif:0254-1192	153878	1509.88	526.391	372.202	0.707		13	1670ff_Col_008.tif:1102-1860	154456	1662.34	609.598	322.604	0.529		4	BL6-A_Col_009.tif:1447-0084	180466	1701.45	664.108	345.993	0.521		5	1668ff_Col_003.tif:0870-0389	162941	1868.1	813.313	255.084	0.314
14	BL6-B_Col_014.tif:0303-1112	123845	1344.05	468.628	336.482	0.718		14	1670ff_Col_008.tif:0186-1092	221547	1751.24	568.3	496.361	0.873		5	BL6-A_Col_009.tif:1130-0719	63150.8	932.606	314.494	255.668	0.813		6	1668ff_Col_003.tif:0480-0704	116249	1390.86	522.336	283.367	0.542
15	BL6-B_Col_014.tif:0418-1170	117146	1302.48	408.481	365.147	0.894		1	1670ff_Col_009.tif:0292-0312	224758	1815.07	644.526	444.003	0.689		6	BL6-A_Col_009.tif:1180-0877	421205	2766.48	1162.04	461.51	0.397		7	1668ff_Col_003.tif:0778-0060	53300.8	852.216	275.59	246.253	0.894
16	BL6-B_Col_014.tif:0478-1000	124423	1398.35	497.431	318.476	0.64		2	1670ff_Col_009.tif:0330-0194	436219	2478.77	826.947	671.641	0.812		7	BL6-A_Col_009.tif:1323-0894	110107	1320.38	502.394	279.049	0.555		8	1668ff_Col_003.tif:0597-0370	3.45962e+06	13037.2	3953.72	1114.12	0.282
17	BL6-B_Col_014.tif:0504-1169	568620	4362.88	1364.76	530.491	0.389		3	1670ff_Col_009.tif:0456-0724	391659	3246.98	1129.12	441.65	0.391		8	BL6-A_Col_009.tif:1218-1056	244719	1850.52	648.097	480.77	0.742		9	1668ff_Col_003.tif:1151-0223	399212	3556.28	1370.73	370.818	0.271
18	BL6-B_Col_014.tif:0087-2013	82597.1	1087.3	358.125	293.657	0.82		4	1670ff_Col_009.tif:0783-0990	1.48073e+06	4804.33	1705.08	1105.71	0.648		9	BL6-A_Col_009.tif:1305-1044	660442	4650.91	1761.05	477.501	0.271		10	1668ff_Col_003.tif:0119-1454	564356	2832.15	942.643	762.282	0.809
19	BL6-B_Col_014.tif:0736-1957	252031	2654.79	1143.38	280.655	0.245		5	1670ff_Col_009.tif:1034-0229	176309	1604.61	572.323	392.233	0.685		10	BL6-A_Col_009.tif:1078-1233	323588	2404.77	925.121	445.353	0.481		1	1668ff_Col_004.tif:0307-1591	404048	2452.29	919.782	559.317	0.608
20	BL6-B_Col_014.tif:0783-1830	160778	1784.24	712.284	287.398	0.403		6	1670ff_Col_009.tif:0545-0529	277222	2682.2	825.172	427.753	0.518		11	BL6-A_Col_009.tif:0837-0730	259311	1922.76	670.877	492.14	0.734		2	1668ff_Col_004.tif:0401-1168	96954.3	1172.93	389.587	316.864	0.813
21	BL6-B_Col_014.tif:0875-1649	342858	2807.6	954.275	457.458	0.479		7	1670ff_Col_009.tif:0879-1308	275340	2020.56	695.813	503.834	0.724		12	BL6-A_Col_009.tif:0823-1035	130532	1409.79	485.707	342.177	0.704		3	1668ff_Col_004.tif:0553-1161	122503	1313.45	418.983	372.273	0.889
22	BL6-B_Col_014.tif:0978-1551	260587	1957.32	657.947	504.28	0.766		8	1670ff_Col_009.tif:1360-1720	172596	1691.28	629.886	348.882	0.554		13	BL6-A_Col_009.tif:0474-1025	135262	1359.13	435.213	395.718	0.909		4	1668ff_Col_004.tif:0470-1368	670831	4259.1	1764.87	483.962	0.274
23	BL6-B_Col_014.tif:0910-1972	87063.1	1532.78	633.805	174.9	0.276		9	1670ff_Col_009.tif:1446-1727	105128	1272.28	450.894	296.862	0.658		14	BL6-A_Col_009.tif:0345-1146	540498	3341.95	1278.37	538.33	0.421		5	1668ff_Col_004.tif:0620-1839	335732	2759.51	1156.44	369.64	0.32
24	BL6-B_Col_014.tif:0981-1274	272179	2190.14	872.709	397.096	0.455		10	1670ff_Col_009.tif:1106-1793	103447	1201.03	418.212	314.943	0.753		15	BL6-A_Col_009.tif:0227-1138	215033	1892.56	732.379	373.835	0.51		6	1668ff_Col_004.tif:1006-0627	235435	1936.11	747.881	400.82	0.536
25	BL6-B_Col_014.tif:1179-1310	834777	5191.92	1824.25	582.635	0.319			1670ff_Col_010 - no discernable mitos							16	BL6-A_Col_009.tif:0472-1217	268998	2227.1	917.302	373.376	0.407		7	1668ff_Col_004.tif:1154-0647	514600	3891.61	900.438	727.656	0.808
26	BL6-B_Col_014.tif:1183-1952	192116	1948.96	778.802	314.085	0.403		1	1670ff_Col_011.tif:0112-0513	178843	1589.11	542.738	419.559	0.773		17	BL6-A_Col_009.tif:0386-1433	485082	3368.52	1405.41	439.462	0.313		8	1668ff_Col_004.tif:1004-0198	3.74448e+06	7458.38	2630.44	1812.48	0.689
27	BL6-B_Col_014.tif:1475-1260	404505	2917.95	1117.9	460.713	0.412		2	1670ff_Col_011.tif:0199-0434	291473	2352.14	852.886	435.129	0.51		18	BL6-A_Col_009.tif:0313-1628	296055	2230.45	892.171	422.508	0.474		9	1668ff_Col_004.tif:0714-0754	127669	1365.18	473.24	343.49	0.726
28	BL6-B_Col_014.tif:0957-0908	93461.2	1261.43	431.377	275.857	0.639		3	1670ff_Col_011.tif:1216-1369	152122	1527.31	540.252	358.514	0.664		19	BL6-A_Col_009.tif:0213-1663	155361	1536.99	565.848	349.586	0.618		1	1668ff_Col_005.tif:0555-0059	258579	1968.34	640.025	514.406	0.804
29	BL6-B_Col_014.tif:1039-0958	121939	1426.45	411.18	377.589	0.918		4	1670ff_Col_011.tif:1292-1521	1.32e+06	4582.45	1633.29	1029.01	0.63		20	BL6-A_Col_009.tif:0549-1876	641595	4472.4	2014.47	405.518	0.201		2	1668ff_Col_005.tif:0736-0338	53148.9	948.939	384.83	175.847	0.457
30	BL6-B_Col_014.tif:1138-0925	88769.3	1263.64	475.005	237.944	0.501		5	1670ff_Col_011.tif:0511-1370	1.55632e+06	4771.5	1613.38	1228.21	0.761		21	BL6-A_Col_009.tif:0786-1278	265919	2229.65	869.418	389.432	0.448		3	1668ff_Col_005.tif:1297-0334	168056	2479.48	1123.22	190.501	0.17
31	BL6-B_Col_014.tif:1171-0977	75998.3	1422.91	355.868	271.91	0.764		6	1670ff_Col_011.tif:0603-0819	457370	2518.84	791.114	736.104	0.93		1	BL6-A_Col_008.tif:0062-1837	60422.5	929.521	338.977	226.954	0.67		4	1668ff_Col_005.tif:1303-0594	68999.9	1019.79	390.486	224.985	0.576
32	BL6-B_Col_014.tif:1218-0831	112204	1501.41	564.441	253.103	0.448		1	1670ff_Col_012.tif:0158-0285	116845	1290.54	414.507	358.913	0.866		2	BL6-A_Col_008.tif:0240-1741	209702	1882.66	769.599	346.934	0.451		5	1668ff_Col_005.tif:1256-0678	176716	1645	527.637	426.432	0.808
33	BL6-B_Col_014.tif:1273-0878	78231.4	1243.11	451.305	220.71	0.489		2	1670ff_Col_012.tif:0068-0226	336134	2171.09	703.23	608.59	0.865		3	BL6-A_Col_008.tif:0257-1821	208926	1736	617.016	431.127	0.699		6	1668ff_Col_005.tif:1125-0666	416759	2491.41	933.988	568.139	0.608
34	BL6-B_Col_014.tif:0915-0735	150692	1737.38	632.206	303.488	0.48		3	1670ff_Col_012.tif:0534-0618	195127	2065.41	704.708	352.548	0.5		4	BL6-A_Col_008.tif:0320-2001	160142	1544.73	539.779	377.746	0.7		7	1668ff_Col_005.tif:0993-0589	340695	2336.22	895.285	484.523	0.541
35	BL6-B_Col_014.tif:1121-0768	128487	1854.49	513.88	318.352	0.62		4	1670ff_Col_012.tif:0628-0758	330765	2156.13	727.266	579.076	0.796		5	BL6-A_Col_008.tif:0419-1991	157239	1731.37	605.972	330.383	0.545		8	1668ff_Col_005.tif:0732-0699	464844	3889.86	1530.57	386.691	0.253
36	BL6-B_Col_014.tif:1073-0633	126731	1451.38	519.096	310.846	0.599		5	1670ff_Col_012.tif:0697-0644	516232	2702.17	848.517	774.63	0.913		6	BL6-A_Col_008.tif:0394-1790	133911	1356.66	450.295	378.641	0.841		9	1668ff_Col_005.tif:0711-0697	70620.4	1130.16	462.477	194.424	0.42
37	BL6-B_Col_014.tif:0938-0605	62851.1	1116.09	465.736	171.824	0.369		6	1670ff_Col_012.tif:0821-0855	254465	1962.84	630.137	514.167	0.816		7	BL6-A_Col_008.tif:0405-1672	126001	1335.2	464.593	345.312	0.743		10	1668ff_Col_005.tif:0712-0766	114654	1510.48	600.733	243.006	0.405
38	BL6-B_Col_014.tif:0938-0458	365289	3610.23	1230	378.13	0.307		7	1670ff_Col_012.tif:0731-0986	577628	2928.96	966.882	760.65	0.787		8	BL6-A_Col_008.tif:0438-1605	69533.4	1023.02	376.855	234.925	0.623		11	1668ff_Col_005.tif:0918-1174	452614	3430.55	1513.17	380.848	0.252
39	BL6-B_Col_014.tif:0969-0295	80464.4	1290.52	512.115	200.054	0.391		8	1670ff_Col_012.tif:0907-0973	359242	2553.79	864.716	528.961	0.612		9	BL6-A_Col_008.tif:0297-1580	257859	1924.3	691.8	474.583	0.686		12	1668ff_Col_005.tif:0841-1479	80951.4	1253.58	524.21	196.621	0.375
40	BL6-B_Col_014.tif:1000-0496	70955.2	996.16	329.799	273.934	0.831		9	1670ff_Col_012.tif:0945-1106	316965	2473.61	840.361	480.237	0.571		10	BL6-A_Col_008.tif:0482-1808	138216	1410.03	470.42	374.095	0.795		13	1668ff_Col_005.tif:0399-1626	414430	3101.95	1124.59	469.211	0.417
41	BL6-B_Col_014.tif:1188-0557	161506	1897.51	691.81	297.243	0.43		10	1670ff_Col_012.tif:1162-1321	215801	1708.51	556.824	493.453	0.886		11	BL6-A_Col_008.tif:0528-1745	84050.8	1098.7	381.329	280.642	0.736		14	1668ff_Col_005.tif:0768-1582	126200	1458.97	528.888	303.813	0.574
42	BL6-B_Col_014.tif:1347-0252	84855.2	1200.69	479.789	225.184	0.469		11	1670ff_Col_012.tif:1420-0885	242271	1855.26	651.078	473.783	0.728		12	BL6-A_Col_008.tif:0602-1970	322161	3931.49	1680.26	244.123	0.145		15	1668ff_Col_005.tif:1152-0952	115616	1317.94	496.26	296.632	0.598
43	BL6-B_Col_014.tif:1376-0369	92457.5	1444.9	630.789	186.624	0.296		1	1670ff_Col_013.tif:0090-1152	280810	2239.04	936.184	381.91	0.408		13	BL6-A_Col_008.tif:0703-1792	199064	2087.8	866.808	292.401	0.337		16	1668ff_Col_005.tif:1247-0999	57934.6	929.902	341.995	215.689	0.631
44	BL6-B_Col_014.tif:1463-0369	73213.3	1214.3	500.453	186.267	0.372		2	1670ff_Col_013.tif:0357-1131	317818	2367.4	911.554	443.922	0.487		14	BL6-A_Col_008.tif:0563-1486	442406	2628	966.311	582.927	0.603		17	1668ff_Col_005.tif:1097-1114	247918	2312.39	944.297	334.28	0.354
45	BL6-B_Col_014.tif:1441-0466	42477.8	789.496	279.374	193.592	0.693		3	1670ff_Col_013.tif:0729-1036	821379	3549.05	1351.09	774.052	0.573		15	BL6-A_Col_008.tif:1365-1930	507634	3778.57	1578.77	409.394	0.259		18	1668ff_Col_005.tif:0816-0471	127441	1562.73	613.193	264.619	0.432
46	BL6-B_Col_014.tif:1503-0503	75245.6	1064.77	385.916	248.255	0.643		4	1670ff_Col_013.tif:1112-0906	301961	2090.94	695.719	552.62	0.794		16	BL6-A_Col_008.tif:1188-1622	284541	2106.81	748.047	484.313	0.647		1	1668ff_Col_006.tif:1123-1263	861600	4213.17	1461.35	750.694	0.514
47	BL6-B_Col_014.tif:1201-0672	200797	2818.89	934.026	273.722	0.293		5	1670ff_Col_013.tif:1188-0801	301785	2066.13	653.055	588.381	0.901		17	BL6-A_Col_008.tif:1156-1330	1.37685e+06	6845.56	2419.04	724.692	0.3		2	1668ff_Col_006.tif:1313-1512	80596.9	1113.66	406.989	252.143	0.62
48	BL6-B_Col_014.tif:1295-0638	69023.3	1110.58	411.911	213.354	0.518		6	1670ff_Col_013.tif:1273-0823	74618.4	1113.35	404.981	234.596	0.579		18	BL6-A_Col_008.tif:0812-1005	146776	1445.19	486.78	383.913	0.789		3	1668ff_Col_006.tif:0720-1333	547289	3737.08	1388.83	501.741	0.361
49	BL6-B_Col_014.tif:1162-0240	130896	1535.44	622.815	267.594	0.43		7	1670ff_Col_013.tif:1411-0107	216755	2093.48	831.505	331.905	0.399		19	BL6-A_Col_008.tif:0735-0942	146951	1439.89	486.377	384.69	0.791		4	1668ff_Col_006.tif:0497-1275	1.52873e+06	6053.11	2699.98	720.91	0.267
50	BL6-B_Col_014.tif:1250-0216	43506.5	908.772	379.139	146.105	0.385		8	1670ff_Col_013.tif:1149-1136	180850	1573.87	515.222	446.926	0.867		20	BL6-A_Col_008.tif:0594-1118	297006	2028.81	647.439	584.086	0.902		5	1668ff_Col_006.tif:0129-1562	422938	2484.95	884.842	608.585	0.688
51	BL6-B_Col_014.tif:1325-0753	98102.9	1228	468.918	266.376	0.568		1	1670ff_Col_014.tif:0097-0482	368325	2299.04	809.832	579.09	0.715		21	BL6-A_Col_008.tif:0751-1293	269749	2729.43	1150.99	298.398	0.259		6	1668ff_Col_006.tif:1393-1571	43982.7	806.159	289.702	193.303	0.667
1	BL6-B_Col_013.tif:0103-0709	74116.6	1155.02	483.975	194.985	0.403		2	1670ff_Col_014.tif:0104-0375	138674	1667.09	555.084	318.087	0.573		22	BL6-A_Col_008.tif:0632-1402	290298	2027.06	686.251	538.606	0.785		1	1668ff_Col_007.tif:0261-0668	246754	1982.43	735.546	427.134	0.581
2	BL6-B_Col_013.tif:0321-0265	156663	1892.91	703.428	283.569	0.403		3	1670ff_Col_014.tif:0447-0450	65736.4	977.942	329.915	253.696	0.769		23	BL6-A_Col_008.tif:0452-1064	398778	2385.2	829.861	611.838	0.737		2	1668ff_Col_007.tif:0366-0752	416709	2543.98	896.094	592.092	0.661
3	BL6-B_Col_013.tif:0312-0369	175933	1882.4	768.245	291.579	0.38		4	1670ff_Col_014.tif:0397-0523	76399.8	1086.51	346.238	280.949	0.811		24	BL6-A_Col_008.tif:0376-1243	243692	1825.44	579.368	535.547	0.924		3	1668ff_Col_007.tif:0500-0621	346696	2410.55	939.127	470.04	0.501
4	BL6-B_Col_013.tif:0339-0109	43657	798.344	284.046	195.693	0.689		5	1670ff_Col_014.tif:0435-0596	188102	1609.05	501.834	477.247	0.951		25	BL6-A_Col_008.tif:0321-1344	144298	1405.12	482.403	380.856	0.789		4	1668ff_Col_007.tif:0328-0973	2.14462e+06	6766.13	2878.12	948.748	0.33
5	BL6-B_Col_013.tif:0461-0137	70102.1	992.677	342.241	260.801	0.762		6	1670ff_Col_014.tif:1447-0997	281362	2231.57	908.287	394.414	0.434		26	BL6-A_Col_008.tif:0214-1293	184196	1613.78	578.588	405.341	0.701		5	1668ff_Col_007.tif:1130-1526	241538	2384.39	1027.45	299.32	0.291
6	BL6-B_Col_013.tif:0401-0582	90224.5	1296.5	501.804	228.929	0.456		7	1670ff_Col_014.tif:1225-0997	115817	1276.32	445.692	330.861	0.742		27	BL6-A_Col_008.tif:0261-1029	134586	1440.17	505.242	339.166	0.671		6	1668ff_Col_007.tif:1167-0615	254578	2055.03	811.309	399.526	0.492
7	BL6-B_Col_013.tif:0497-0049	389978	3335.43	1487.03	333.911	0.225		8	1670ff_Col_014.tif:0877-0921	185693	1642.68	545.258	433.614	0.795		28	BL6-A_Col_008.tif:0353-0940	62975.5	931.209	324.113	247.392	0.763		7	1668ff_Col_007.tif:1323-0258	259338	1947.48	687.11	480.563	0.699
8	BL6-B_Col_013.tif:0559-0130	124673	1334.63	433.585	366.109	0.844		9	1670ff_Col_014.tif:0735-1119	237178	1858.69	657.643	459.192	0.698		29	BL6-A_Col_008.tif:0158-1421	164472	1753.39	669.863	312.62	0.467		8	1668ff_Col_007.tif:1422-0308	294484	2031.23	691.23	542.437	0.785
9	BL6-B_Col_013.tif:0626-0272	62048.2	949.2	331.674	238.192	0.718		10	1670ff_Col_014.tif:0665-0850	181754	1749.53	692.987	333.94	0.482		30	BL6-A_Col_008.tif:0157-0664	1.40684e+06	8678.1	1854.31	965.986	0.521		9	1668ff_Col_007.tif:1340-0487	133163	1379.26	450.152	376.649	0.837
10	BL6-B_Col_013.tif:0571-0549	46467.1	897.165	369.032	160.322	0.434		1	1670ff_Col_015.tif:0121-0254	300004	2214.37	741.228	515.33	0.695		31	BL6-A_Col_008.tif:1029-0427	151256	1429.64	468.733	410.865	0.877		1	1668ff_Col_008.tif:0190-0812	122073	1390.01	533.039	291.588	0.547
11	BL6-B_Col_013.tif:0558-0600	89421.6	1423.56	599.016	190.07	0.317		2	1670ff_Col_015.tif:0091-0306	55926.2	872.421	267.945	265.753	0.992		32	BL6-A_Col_008.tif:1059-0518	191229	1624.8	569.873	427.255	0.75		2	1668ff_Col_008.tif:0279-0843	94751.4	1191.43	370.435	325.675	0.879
12	BL6-B_Col_013.tif:0519-0686	44234.1	788.743	274.28	205.34	0.749		3	1670ff_Col_015.tif:0190-0084	491192	2918.65	942.494	663.564	0.704		33	BL6-A_Col_008.tif:1214-0539	160192	1532.94	539.037	378.384	0.702		3	1668ff_Col_008.tif:0548-0750	135949	1503.16	460.763	375.671	0.815
13	BL6-B_Col_013.tif:0455-0687	194750	2165.41	713.32	347.62	0.487		4	1670ff_Col_015.tif:0730-0124	273659	2417.16	926.06	376.254	0.406		34	BL6-A_Col_008.tif:1255-0482	481127	3256.7	1378.35	444.437	0.322		4	1668ff_Col_008.tif:0627-0732	114451	1360.96	522.169	279.074	0.534
14	BL6-B_Col_013.tif:0714-0108	193998	1963.05	759.991	325.011	0.428		5	1670ff_Col_015.tif:1227-0502	312348	2252.68	758.897	524.043	0.691		35	BL6-A_Col_008.tif:1121-0211	338731	2334.25	883.387	488.219	0.553		5	1668ff_Col_008.tif:0670-0676	105437	1533.61	537.19	249.905	0.465
15	BL6-B_Col_013.tif:0794-0115	72686.4	1058.54	378.839	244.292	0.645		6	1670ff_Col_015.tif:1085-0949	169460	1571.92	491.022	439.415	0.895		36	BL6-A_Col_008.tif:1296-0238	119443	1279.64	420.041	362.06	0.862		6	1668ff_Col_008.tif:0781-0656	94295.6	1300.75	540.74	222.031	0.411
16	BL6-B_Col_013.tif:1298-0120	76199.1	1074.32	380.054	255.279	0.672		7	1670ff_Col_015.tif:1104-1200	556903	3808.47	1313.03	540.025	0.411		37	BL6-A_Col_008.tif:1292-0354	265694	2112.57	833.17	406.03	0.487		7	1668ff_Col_008.tif:0949-1043	1.83973e+06	5211.35	1633.1	1434.34	0.878
17	BL6-B_Col_013.tif:1305-0196	63152.1	962.259	316.886	253.744	0.801		8	1670ff_Col_015.tif:0864-1129	181829	1618.27	521.529	443.91	0.851		38	BL6-A_Col_008.tif:1418-0434	127553	1358.32	474.103	342.553	0.723		8	1668ff_Col_008.tif:0893-1389	2.99399e+06	6839.88	2167.5	1758.73	0.811
18	BL6-B_Col_013.tif:1509-0816	74944.6	1267.45	553.985	172.247	0.311		9	1670ff_Col_015.tif:0894-1045	165370	1542.13	494.417	425.866	0.861		39	BL6-A_Col_008.tif:1448-0208	179265	1572.08	508.989	448.433	0.881		9	1668ff_Col_008.tif:0566-1177	263769	2031.06	780.877	430.083	0.551
19	BL6-B_Col_013.tif:1156-0847	141358	1445.63	517.949	347.492	0.671		10	1670ff_Col_015.tif:0922-1259	328331	2357.88	789.464	529.529	0.671		40	BL6-A_Col_008.tif:1440-0314	62900.5	1021.04	391.518	204.556	0.522		10	1668ff_Col_008.tif:0513-1056	375258	2422.82	909.506	525.333	0.578
20	BL6-B_Col_013.tif:1038-0731	55675.3	959.584	385.408	183.929	0.477		11	1670ff_Col_015.tif:0780-0757	381472	2482.9	849.348	571.857	0.673		41	BL6-A_Col_008.tif:0857-0093	224269	2096.39	880.023	324.478	0.369		11	1668ff_Col_008.tif:0382-1032	138607	1455.07	557.064	316.804	0.569
21	BL6-B_Col_013.tif:0962-0805	230027	2451.61	1025.76	285.526	0.278		12	1670ff_Col_015.tif:0733-0809	155459	1695.87	602.135	328.725	0.546		1	BL6-A_Col_007.tif:0043-0613	126777	1338.19	442.185	365.046	0.826		12	1668ff_Col_008.tif:1089-1802	363864	3275.41	1220.51	379.583	0.311
22	BL6-B_Col_013.tif:0907-0973	48675.1	952.394	390.176	158.839	0.407		13	1670ff_Col_015.tif:0553-0810	1.08992e+06	4021.65	1227.2	1130.81	0.921		2	BL6-A_Col_007.tif:0060-0711	110282	1257.98	422.074	332.681	0.788		13	1668ff_Col_008.tif:0796-1767	1.4746e+06	4722.53	1686.69	1113.13	0.66
23	BL6-B_Col_013.tif:0975-0987	192718	2099.2	603.834	406.364	0.673		14	1670ff_Col_015.tif:0455-1009	198163	1688.38	603.822	417.853	0.692		3	BL6-A_Col_007.tif:0107-0649	71761.1	998.695	331.375	275.727	0.832		14	1668ff_Col_008.tif:0614-1705	436029	4661.62	1292.91	429.394	0.332
24	BL6-B_Col_013.tif:1032-1093	183911	2849.27	1219.31	192.046	0.158		15	1670ff_Col_015.tif:0646-1025	401017	2508.83	902.115	565.993	0.627		4	BL6-A_Col_007.tif:0163-0676	108856	1223.74	426.8	324.74	0.761		15	1668ff_Col_008.tif:1181-0548	415949	2491.65	840.239	630.3	0.75
25	BL6-B_Col_013.tif:0979-1129	156764	1887.55	795.417	250.935	0.315		16	1670ff_Col_015.tif:0737-1142	352192	2268.92	795.561	563.658	0.709		5	BL6-A_Col_007.tif:0059-0828	171531	1621.09	610.889	357.511	0.585		1	1668ff_Col_009.tif:0339-0830	331529	2396.54	954.697	442.146	0.463
26	BL6-B_Col_013.tif:0923-1113	214547	2233.4	899.21	303.788	0.338		17	1670ff_Col_015.tif:0789-1339	756019	3439.89	1219.59	789.275	0.647		6	BL6-A_Col_007.tif:0344-0683	96866.2	1178.27	377.12	327.042	0.867		2	1668ff_Col_009.tif:0902-0659	181704	1577.35	534.847	432.559	0.809
27	BL6-B_Col_013.tif:0863-1102	47546	831.044	300.451	201.489	0.671		18	1670ff_Col_015.tif:0598-1210	185066	1879	662.613	355.612	0.537		7	BL6-A_Col_007.tif:0392-0598	155411	1477.84	502.205	394.014	0.785		3	1668ff_Col_009.tif:0868-0910	450715	2501.87	776.406	739.134	0.952
28	BL6-B_Col_013.tif:0867-1177	107537	1327.39	514.094	266.333	0.518		19	1670ff_Col_015.tif:0948-1428	173976	1623.86	515.355	429.826	0.834		8	BL6-A_Col_007.tif:0549-0484	125951	1349.27	481.531	333.033	0.692		4	1668ff_Col_009.tif:0985-0938	180590	1592.85	533.847	430.711	0.807
29	BL6-B_Col_013.tif:0917-1276	186747	1958.25	759.11	313.226	0.413		20	1670ff_Col_015.tif:0769-1539	159574	1487.26	505.561	401.882	0.795		9	BL6-A_Col_007.tif:0572-0748	235958	2013.35	809.571	371.099	0.458		5	1668ff_Col_009.tif:1069-0881	150989	1463.59	509.496	377.326	0.741
30	BL6-B_Col_013.tif:0826-1294	132577	1478.32	575.129	293.503	0.51		21	1670ff_Col_015.tif:0883-1488	150416	1444.21	471.304	406.352	0.862		10	BL6-A_Col_007.tif:0691-0673	104450	1473.14	623.364	213.343	0.342		6	1668ff_Col_009.tif:1221-0908	220395	1767	604.722	464.04	0.767
31	BL6-B_Col_013.tif:0788-1352	62048.2	1001.09	370.719	213.105	0.575		22	1670ff_Col_015.tif:0413-0902	117021	1406.05	504.132	295.549	0.586		11	BL6-A_Col_007.tif:0762-0179	147752	1700.33	705.841	266.525	0.378		7	1668ff_Col_009.tif:1225-1251	201328	1820.03	694.017	369.355	0.532
32	BL6-B_Col_013.tif:0798-1434	63177.2	1038.06	408.123	197.097	0.483		1	1670ff_Col_016.tif:1052-0921	1.43612e+06	4915.32	1797.02	1017.53	0.566		12	BL6-A_Col_007.tif:0880-0078	111559	1283.84	476.311	298.211	0.626		8	1668ff_Col_009.tif:1163-1413	289521	2089.98	753.392	489.293	0.649
33	BL6-B_Col_013.tif:0733-1312	95543.6	1235.05	454.408	267.711	0.589		2	1670ff_Col_016.tif:1313-1313	1.1676e+06	4089.91	1350.94	1100.45	0.815		13	BL6-A_Col_007.tif:1050-0104	226697	1856.34	687.961	419.558	0.61		9	1668ff_Col_009.tif:1019-1496	188439	1625.96	510.753	469.754	0.92
34	BL6-B_Col_013.tif:0743-1233	130821	1412.34	533.97	311.938	0.584		3	1670ff_Col_016.tif:0678-1522	149287	1494.7	495.892	383.305	0.773		14	BL6-A_Col_007.tif:1303-0086	175911	1604.7	599.699	373.482	0.623		10	1668ff_Col_009.tif:0931-1435	253413	1916.32	661.168	488.008	0.738
35	BL6-B_Col_013.tif:0749-1172	72460.6	1142.22	454.949	202.792	0.446		1	1670ff_Col_017.tif:0692-1508	183937	1800.88	704.526	332.415	0.472		15	BL6-A_Col_007.tif:1218-0175	351121	2251.89	728.964	613.283	0.841		11	1668ff_Col_009.tif:0603-1466	219255	2087.09	889.593	313.811	0.353
36	BL6-B_Col_013.tif:0680-1213	59790.1	937.165	301.538	252.462	0.837		1	1670ff_Col_018.tif:0292-1791	4.01672e+06	8110.51	2779.24	1840.16	0.662		16	BL6-A_Col_007.tif:1154-0311	139592	1454.4	534.378	332.601	0.622		12	1668ff_Col_009.tif:0264-1591	54566.9	864.296	283.066	245.443	0.867
37	BL6-B_Col_013.tif:0667-1311	97099.2	1363.81	534.679	231.224	0.432		2	1670ff_Col_018.tif:0374-1442	629715	3015.81	959.306	835.79	0.871		17	BL6-A_Col_007.tif:1093-0414	201216	1709.43	596.819	429.271	0.719		13	1668ff_Col_009.tif:0276-1692	107083	1331.47	529.551	257.467	0.486
38	BL6-B_Col_013.tif:0627-1265	113885	1305.52	452.185	320.67	0.709		3	1670ff_Col_018.tif:0234-1511	70202.5	978.294	326.126	274.08	0.84		18	BL6-A_Col_007.tif:1058-0590	194233	1746.77	659.094	375.22	0.569		14	1668ff_Col_009.tif:0880-1714	303473	2429.41	919.836	420.068	0.457
39	BL6-B_Col_013.tif:0605-1222	85658.1	1161.39	449.033	242.885	0.541		4	1670ff_Col_018.tif:0229-1053	547695	2967.47	949.827	734.183	0.773		19	BL6-A_Col_007.tif:1349-0475	160568	1863.23	803.636	254.395	0.317		15	1668ff_Col_009.tif:1012-1608	132125	1447.75	543.445	309.557	0.57
40	BL6-B_Col_013.tif:0649-1121	151896	1526.32	599.678	322.507	0.538		5	1670ff_Col_018.tif:1119-1639	1.60992e+06	5011.73	1673.15	1225.12	0.732		20	BL6-A_Col_007.tif:1196-0909	134011	1765.34	760.874	224.252	0.295		16	1668ff_Col_009.tif:1103-1829	270707	2027.74	693.806	496.79	0.716
41	BL6-B_Col_013.tif:0635-1062	55850.9	920.626	324.713	218.998	0.674		6	1670ff_Col_018.tif:1336-1231	306452	2152.57	680.611	573.289	0.842		21	BL6-A_Col_007.tif:1162-1046	98668.4	1238.63	491.387	255.661	0.52		17	1668ff_Col_009.tif:0974-1975	214849	1880.83	735.029	372.169	0.506
42	BL6-B_Col_013.tif:0589-1348	82572	1124.19	423.65	248.162	0.586		7	1670ff_Col_018.tif:0623-0097	221722	2289.47	851.497	331.541	0.389		22	BL6-A_Col_007.tif:1049-1160	295129	2904.86	1313.94	285.988	0.218		1	1668ff_Col_010.tif:0065-0638	256528	1948.22	733.949	445.019	0.606
43	BL6-B_Col_013.tif:0545-1427	107788	1329.36	481.926	284.773	0.591		8	1670ff_Col_018.tif:0211-0251	758704	3758.81	1330.16	726.235	0.546		23	BL6-A_Col_007.tif:0791-1183	171381	1570.64	570.686	382.362	0.67		2	1668ff_Col_010.tif:0187-0091	546555	3466.1	1351.89	514.758	0.381
44	BL6-B_Col_013.tif:0514-1333	119555	1519.32	614.313	247.792	0.403		9	1670ff_Col_018.tif:1172-1185	323162	2197.54	742.907	553.855	0.746		24	BL6-A_Col_007.tif:0315-1156	121195	1294.79	437.974	352.328	0.804		3	1668ff_Col_010.tif:1400-0953	330161	2577.66	1077.33	390.201	0.362
45	BL6-B_Col_013.tif:0550-1185	158821	2048.07	890.305	227.133	0.255		1	1670ff_Col_019.tif:0409-0482	1.43724e+06	4871.08	1745.36	1048.47	0.601		25	BL6-A_Col_007.tif:0065-1264	145174	1436.75	489.913	377.294	0.77		4	1668ff_Col_010.tif:0997-1136	271214	2098.01	777.766	443.99	0.571
46	BL6-B_Col_013.tif:0523-1161	41022.5	760.307	279.672	186.76	0.668		2	1670ff_Col_019.tif:0978-0262	1.93742e+06	7214.8	2355.98	1047.04	0.444		26	BL6-A_Col_007.tif:0244-1517	95965.1	1173.86	423.972	288.195	0.68		5	1668ff_Col_010.tif:1055-1383	157725	1525.74	525.273	382.318	0.728
47	BL6-B_Col_013.tif:0542-1071	70353	1019.74	382.571	234.143	0.612		3	1670ff_Col_019.tif:1174-0580	3.78037e+06	8000.27	2643.2	1821.02	0.689		27	BL6-A_Col_007.tif:0061-1597	126727	1317.12	439.884	366.81	0.834		6	1668ff_Col_010.tif:1203-1324	160080	1542.96	543.173	375.239	0.691
48	BL6-B_Col_013.tif:0607-0977	95117.1	1313.64	524.959	230.698	0.439		4	1670ff_Col_019.tif:1285-1752	272430	1942.35	623.103	556.68	0.893		28	BL6-A_Col_007.tif:0690-1271	298258	2636.99	1179.39	321.991	0.273		7	1668ff_Col_010.tif:0586-1899	147191	1547.06	587.285	319.112	0.543
49	BL6-B_Col_013.tif:0643-0878	159298	1553.16	587.259	345.375	0.588		5	1670ff_Col_019.tif:0274-0070	237881	2040.69	727.424	416.372	0.572		29	BL6-A_Col_007.tif:0768-1379	379630	2347.91	859.451	562.406	0.654		1	1668ff_Col_011.tif:0258-1685	1.24321e+06	4263.76	1426.66	1109.52	0.778
50	BL6-B_Col_013.tif:0627-0791	115641	1386.33	547.865	268.75	0.491		6	1670ff_Col_019.tif:0972-0944	1.368e+06	7709.72	2210.82	787.844	0.356		30	BL6-A_Col_007.tif:0891-1394	121220	1701.65	765.66	201.581	0.263		2	1668ff_Col_011.tif:0319-1354	202265	2006.56	718.448	358.455	0.499
51	BL6-B_Col_013.tif:0705-0810	111426	1421.65	575.478	246.528	0.428		1	1670ff_Col_020.tif:0621-1301	189607	1673.38	626.436	385.379	0.615		31	BL6-A_Col_007.tif:0820-1738	412945	3627.73	1655.49	317.597	0.192		3	1668ff_Col_011.tif:0232-1292	532223	2725.45	890.9	760.633	0.854
52	BL6-B_Col_013.tif:0574-0941	54044.4	917.499	350.982	196.054	0.559		2	1670ff_Col_020.tif:0588-1890	134308	1434.24	531.739	321.598	0.605		32	BL6-A_Col_007.tif:0669-1764	725520	4672.79	2091.89	441.593	0.211		4	1668ff_Col_011.tif:0591-1191	281469	2078.95	752.952	475.963	0.632
53	BL6-B_Col_013.tif:0522-0754	56879.6	932.975	356.67	203.048	0.569		3	1670ff_Col_020.tif:0641-1932	193872	1677.92	588.065	419.76	0.714		33	BL6-A_Col_007.tif:0594-1824	134837	1395.71	509.7	336.824	0.661		5	1668ff_Col_011.tif:0580-1363	400908	2419.01	837.052	609.821	0.729
54	BL6-B_Col_013.tif:0511-0828	187575	2010.41	785.153	304.179	0.387		4	1670ff_Col_020.tif:0869-1803	597951	3203.12	1196.38	636.366	0.532		34	BL6-A_Col_007.tif:0352-1877	257083	2602.91	1020.01	320.908	0.315		6	1668ff_Col_011.tif:1222-1016	261212	1920.13	594.531	559.408	0.941
55	BL6-B_Col_013.tif:0470-0918	118978	1348.78	486.658	311.281	0.64		5	1670ff_Col_020.tif:0873-1467	139301	1629.1	652.647	271.76	0.416		35	BL6-A_Col_007.tif:0122-1727	95890	1142.05	351.531	347.312	0.988		7	1668ff_Col_011.tif:1240-0878	69557	990.666	338.432	261.685	0.773
56	BL6-B_Col_013.tif:0406-1003	68747.3	998.184	375.116	233.346	0.622		6	1670ff_Col_020.tif:0929-1654	49779	869.266	315.113	201.136	0.638		36	BL6-A_Col_007.tif:0121-1880	136138	1438.28	541.593	320.05	0.591		8	1668ff_Col_011.tif:1258-1168	61884.7	981.536	378.457	208.198	0.55
57	BL6-B_Col_013.tif:0446-1022	158395	1931.9	837.433	240.825	0.288		7	1670ff_Col_020.tif:1004-1278	495808	2773.36	1013.29	623.001	0.615		1	BL6-A_Col_006.tif:1397-0075	367541	2370.06	876.657	533.809	0.609		9	1668ff_Col_011.tif:1372-0771	503484	2770.47	1009.61	634.956	0.629
58	BL6-B_Col_013.tif:0446-1094	131749	1544.68	654.391	256.342	0.392		8	1670ff_Col_020.tif:1045-1066	302990	2330.13	920.817	418.952	0.455		2	BL6-A_Col_006.tif:1130-0160	216910	1739.14	585.561	471.648	0.805		10	1668ff_Col_011.tif:1107-0577	296813	2115.68	733.996	514.873	0.701
59	BL6-B_Col_013.tif:0472-1135	50983.4	875.76	345.804	187.719	0.543		9	1670ff_Col_020.tif:0861-1634	151545	1537.58	574.676	335.76	0.584		3	BL6-A_Col_006.tif:1125-0264	134136	1396.04	424.678	402.157	0.947		11	1668ff_Col_011.tif:1133-0354	329756	2211.61	816.374	514.297	0.63
60	BL6-B_Col_013.tif:0450-1243	87464.6	1106.09	380.871	292.392	0.768		1	1670ff_Col_021.tif:0052-1474	132778	1670.44	687.141	246.03	0.358		4	BL6-A_Col_006.tif:1024-0308	269648	1987.25	677.19	506.988	0.749		12	1668ff_Col_011.tif:1366-0412	862435	4493.84	1834.63	598.534	0.326
61	BL6-B_Col_013.tif:0455-1365	81568.4	1083.53	403.381	257.464	0.638		2	1670ff_Col_021.tif:0105-1428	160151	1510.91	510.2	399.668	0.783		5	BL6-A_Col_006.tif:0934-0339	33239.9	679.103	230.942	183.26	0.794		13	1668ff_Col_011.tif:0657-0500	54035.1	857.701	275.456	249.767	0.907
62	BL6-B_Col_013.tif:0411-1351	62876.2	1062.19	450.115	177.858	0.395		3	1670ff_Col_021.tif:0221-1469	264276	2157.35	754.316	446.081	0.591		6	BL6-A_Col_006.tif:0871-0452	208700	1840.64	726.894	365.563	0.503		14	1668ff_Col_011.tif:0884-0566	863752	3913.6	1474.58	745.814	0.506
63	BL6-B_Col_013.tif:0379-1340	113232	1808.72	797.533	180.772	0.227		4	1670ff_Col_021.tif:0171-1543	177990	1594.12	517.274	438.112	0.847		7	BL6-A_Col_006.tif:0917-0514	109606	1421.57	569.524	245.039	0.43		15	1668ff_Col_011.tif:0234-0449	509181	3005.42	1184.44	547.357	0.462
64	BL6-B_Col_013.tif:0404-1231	41047.6	767.282	294.289	177.592	0.603		5	1670ff_Col_021.tif:0518-1158	40696.4	753.448	254.831	203.335	0.798		8	BL6-A_Col_006.tif:0980-0436	237009	1898.03	711.214	424.302	0.597		16	1668ff_Col_011.tif:0780-0303	120326	1551.6	647.792	236.501	0.365
65	BL6-B_Col_013.tif:0390-0817	99056.3	1156.08	397.122	317.591	0.8		6	1670ff_Col_021.tif:0855-1142	95970.2	1159.94	374.536	326.252	0.871		9	BL6-A_Col_006.tif:1026-0610	104626	1191.9	399.306	333.612	0.835		1	1668ff_Col_012.tif:0428-0497	291572	2303.49	908.32	408.712	0.45
66	BL6-B_Col_013.tif:0362-0895	148334	1444.71	523.949	360.463	0.688		7	1670ff_Col_021.tif:0975-1232	296391	2112.17	787.552	479.177	0.608		10	BL6-A_Col_006.tif:0963-0911	200916	1766.28	664.037	385.241	0.58		2	1668ff_Col_012.tif:0511-0736	462312	3311.97	853.261	689.864	0.809
67	BL6-B_Col_013.tif:0320-0767	139677	1379.55	463.142	383.992	0.829		8	1670ff_Col_021.tif:1100-1143	104099	1594.05	708.044	187.197	0.264		11	BL6-A_Col_006.tif:1055-0894	161994	1497.42	494.758	416.886	0.843		3	1668ff_Col_012.tif:0524-0924	240120	1906.42	696.784	438.773	0.63
68	BL6-B_Col_013.tif:0335-1107	72510.8	1066.1	383.852	240.519	0.627		9	1670ff_Col_021.tif:1240-1672	433183	2594.88	911.165	605.319	0.664		12	BL6-A_Col_006.tif:1135-0836	239763	1900.97	684.734	445.83	0.651		4	1668ff_Col_012.tif:0678-0926	236929	1856.58	663.337	454.773	0.686
69	BL6-B_Col_013.tif:0333-1192	72535.9	1224.16	498.279	185.349	0.372		10	1670ff_Col_021.tif:0962-1788	309011	2427.97	995.182	395.35	0.397		13	BL6-A_Col_006.tif:1269-0694	302663	2389.53	979.807	393.305	0.401		5	1668ff_Col_012.tif:0629-1032	402402	2603.15	1006.63	508.982	0.506
70	BL6-B_Col_013.tif:0343-1231	90876.9	1281.59	549.338	210.632	0.383		11	1670ff_Col_021.tif:1130-1896	176259	1692.06	614.133	365.425	0.595		14	BL6-A_Col_006.tif:1286-0795	128779	1396.41	512.013	320.24	0.625		6	1668ff_Col_012.tif:0818-1160	498496	3512.09	1392.09	455.937	0.328
71	BL6-B_Col_013.tif:0309-1333	119756	1493.03	645.436	236.24	0.366		12	1670ff_Col_021.tif:1469-1559	147982	1433.88	478.109	394.088	0.824		15	BL6-A_Col_006.tif:1236-0897	372372	2256.7	756.696	626.564	0.828		7	1668ff_Col_012.tif:1331-1048	1.27494e+06	5923.64	1543.96	1051.39	0.681
72	BL6-B_Col_013.tif:0347-1420	51610.6	882.586	308.718	212.857	0.689		13	1670ff_Col_021.tif:1018-0671	179270	1634.42	584.626	390.426	0.668		16	BL6-A_Col_006.tif:1168-1040	426512	2429.5	824.441	658.691	0.799		8	1668ff_Col_012.tif:1293-1414	167473	1605.47	606.403	351.637	0.58
73	BL6-B_Col_013.tif:0315-1533	88041.7	1233.73	484.843	231.205	0.477		14	1670ff_Col_021.tif:0800-0602	179471	1613.54	548.82	416.364	0.759		17	BL6-A_Col_006.tif:1030-1031	177138	1619.96	585.813	385.001	0.657		9	1668ff_Col_012.tif:0897-2004	124377	1317.45	414.832	381.75	0.92
74	BL6-B_Col_013.tif:0395-1489	141258	1677.16	714.393	251.76	0.352		15	1670ff_Col_021.tif:0760-0942	68546.5	985.737	349.098	250.005	0.716		18	BL6-A_Col_006.tif:1075-1135	221841	1777.68	588.773	479.738	0.815		10	1668ff_Col_012.tif:1088-1803	1.05475e+06	5355.08	1961.88	684.519	0.349
75	BL6-B_Col_013.tif:0461-1476	100662	1305.22	507.133	252.728	0.498		16	1670ff_Col_021.tif:0698-1090	97726.5	1156.49	373.162	333.446	0.894		19	BL6-A_Col_006.tif:0618-1271	137840	1422.48	526.228	333.513	0.634		1	1668ff_Col_013.tif:0258-0762	194491	1770.21	681.886	363.16	0.533
76	BL6-B_Col_013.tif:0521-1497	72310.1	995.258	339.773	270.969	0.798		17	1670ff_Col_021.tif:0204-1886	96421.8	1148.7	354.558	346.257	0.977		20	BL6-A_Col_006.tif:0535-1242	198138	1798.12	693.429	363.811	0.525		2	1668ff_Col_013.tif:0996-0819	394173	4170.06	943.935	531.685	0.563
77	BL6-B_Col_013.tif:0612-1612	156990	1755.83	705.132	283.472	0.402		18	1670ff_Col_021.tif:0247-1969	169510	1772.04	690.126	312.735	0.453		21	BL6-A_Col_006.tif:0603-1330	202893	2480.16	922.318	280.09	0.304		3	1668ff_Col_013.tif:1096-0733	416152	3012.34	1341.28	395.043	0.295
78	BL6-B_Col_013.tif:0681-1879	196181	2275.68	1032.42	241.941	0.234		19	1670ff_Col_021.tif:0283-1874	53492.4	906.615	337.146	202.015	0.599		22	BL6-A_Col_006.tif:0410-1265	130381	1359.83	474.745	349.675	0.737		4	1668ff_Col_013.tif:1201-0828	154180	1671.52	704.939	278.475	0.395
79	BL6-B_Col_013.tif:0648-1817	61395.8	952.104	364.558	214.428	0.588		20	1670ff_Col_021.tif:0367-1852	125301	1587.66	659.359	241.959	0.367		23	BL6-A_Col_006.tif:0450-1367	90733.8	1169.1	366.805	314.952	0.859		5	1668ff_Col_013.tif:1236-0603	77102.6	1057.49	374.368	262.229	0.7
80	BL6-B_Col_013.tif:0543-1977	215626	1970.29	774.027	354.694	0.458		21	1670ff_Col_021.tif:0333-1919	107537	1322.44	514.077	266.341	0.518		24	BL6-A_Col_006.tif:0317-1371	213106	1798.15	604.538	448.829	0.742		6	1668ff_Col_013.tif:1364-0594	240575	1883.06	597.526	512.631	0.858
81	BL6-B_Col_013.tif:0415-1961	64833.2	1076.79	453.744	181.927	0.401		22	1670ff_Col_021.tif:0732-1894	61119.8	929.105	324.385	239.901	0.74		25	BL6-A_Col_006.tif:0274-1447	146125	1444.82	504.966	368.446	0.73		7	1668ff_Col_013.tif:0314-1768	141570	1621.42	584.843	308.207	0.527
82	BL6-B_Col_013.tif:0399-1737	202102	2074.09	895.653	287.304	0.321		23	1670ff_Col_021.tif:0198-1397	50105.2	893.207	334.751	190.577	0.569		26	BL6-A_Col_006.tif:0154-1481	117866	1281.04	455.062	329.784	0.725		8	1668ff_Col_013.tif:1066-1606	530502	4233.02	1765.16	382.659	0.217
83	BL6-B_Col_013.tif:0320-1630	184915	1884.84	742.239	317.204	0.427		1	1670ff_Col_022.tif:0618-0557	390730	2412.15	897.175	554.511	0.618		27	BL6-A_Col_006.tif:0100-1590	134311	1484.42	574.687	297.571	0.518		9	1668ff_Col_013.tif:1313-1044	81508.5	1830.13	730.429	142.081	0.195
84	BL6-B_Col_013.tif:0312-1761	145875	1583.52	637.914	291.158	0.456		2	1670ff_Col_022.tif:1084-0945	269268	1984.09	737.404	464.933	0.631		28	BL6-A_Col_006.tif:0234-1563	178589	1570.62	520.902	436.525	0.838		10	1668ff_Col_013.tif:1376-1491	362623	3376.32	1430.6	322.735	0.226
85	BL6-B_Col_013.tif:0259-1796	99959.5	1571.37	689.483	184.591	0.268		3	1670ff_Col_022.tif:1192-0990	131649	1399.94	506.116	331.189	0.654		29	BL6-A_Col_006.tif:0402-1481	96290.5	1157.77	355.019	345.336	0.973		11	1668ff_Col_013.tif:0787-1263	173323	2239.78	950.567	232.157	0.244
86	BL6-B_Col_013.tif:0319-1865	145749	1607.46	655.863	282.946	0.431		4	1670ff_Col_022.tif:0914-0509	150040	1483.26	530.243	360.281	0.679		1	BL6-A_Col_005.tif:1012-1590	218012	1754.89	600.165	462.507	0.771		12	1668ff_Col_013.tif:0678-1368	144938	1515.38	581.657	317.267	0.545
87	BL6-B_Col_013.tif:0366-1900	211360	1932.4	806.914	333.508	0.413		5	1670ff_Col_022.tif:0996-0554	281588	2131.86	764.672	468.866	0.613		2	BL6-A_Col_005.tif:1196-1637	482854	3050.24	1195.4	514.297	0.43		13	1668ff_Col_013.tif:0975-1238	110273	1475.56	603.575	232.621	0.385
88	BL6-B_Col_013.tif:0768-1517	74442.8	1150.82	464.124	204.22	0.44		6	1670ff_Col_022.tif:1149-0613	848953	5955.03	1770.42	610.545	0.345		3	BL6-A_Col_005.tif:1166-1472	166425	1615.36	517.013	409.851	0.793		1	1668ff_Col_014.tif:0245-1888	240449	1884.29	663.764	461.231	0.695
89	BL6-B_Col_013.tif:0772-1583	71758.1	991.845	337.475	270.732	0.802		7	1670ff_Col_022.tif:0483-0779	70704.3	1034.39	388.61	231.655	0.596		4	BL6-A_Col_005.tif:1029-1484	55867	918.273	350.429	202.986	0.579		2	1668ff_Col_014.tif:0369-1848	390881	2607.5	926.163	537.363	0.58
90	BL6-B_Col_013.tif:0989-1962	226991	2185.14	786.721	367.366	0.467		8	1670ff_Col_022.tif:0134-1557	85156.3	1107.73	393.73	275.377	0.699		5	BL6-A_Col_005.tif:1069-1433	114638	1357.78	510.073	286.157	0.561		3	1668ff_Col_014.tif:0595-1898	220673	1823.89	632.957	443.9	0.701
91	BL6-B_Col_013.tif:1415-1558	281262	2650.76	1184.6	302.308	0.255		9	1670ff_Col_022.tif:1445-1011	138724	1454.43	465.876	379.133	0.814		6	BL6-A_Col_005.tif:1102-1354	160568	1511.71	511.44	399.736	0.782		4	1668ff_Col_014.tif:0685-1872	46286.9	802.434	256.946	229.364	0.893
92	BL6-B_Col_013.tif:1452-1859	359217	3677.76	1348.73	339.112	0.251		10	1670ff_Col_022.tif:1242-0094	164793	2363.03	1002.26	209.348	0.209		7	BL6-A_Col_005.tif:1087-1194	175135	1598.55	569.787	391.355	0.687		5	1668ff_Col_014.tif:0739-1820	87104.4	1200.1	468.997	236.473	0.504
93	BL6-B_Col_013.tif:0209-1777	138348	1912.18	746.686	235.909	0.316		11	1670ff_Col_022.tif:1396-1832	171793	1735.07	694.291	315.046	0.454		8	BL6-A_Col_005.tif:1025-1031	299885	2098.1	756.061	505.019	0.668		6	1668ff_Col_014.tif:0822-1847	162536	2013.91	864.919	239.268	0.277
1	BL6-B_Col_012.tif:0125-0440	151369	1522.68	577.98	333.454	0.577		1	1670ff_Col_023.tif:1230-0305	662960	3663.13	1226.72	688.1	0.561		9	BL6-A_Col_005.tif:0965-0873	224269	2156.28	911.698	313.205	0.344		7	1668ff_Col_014.tif:0758-1923	283621	2838.5	1240.17	291.184	0.235
2	BL6-B_Col_012.tif:0244-0461	143416	1464.97	548.047	333.188	0.608		2	1670ff_Col_023.tif:1438-0190	789339	3317.61	1063.88	944.667	0.888		10	BL6-A_Col_005.tif:1082-0907	509736	3204.03	1307.12	496.525	0.38		8	1668ff_Col_014.tif:0962-1834	185072	1641.83	572.814	411.373	0.718
3	BL6-B_Col_012.tif:0240-0276	86360.6	1306.65	507.696	216.582	0.427		3	1670ff_Col_023.tif:1374-1193	815759	3812.96	1527.55	679.948	0.445		11	BL6-A_Col_005.tif:1149-0918	32889.5	675.023	223.698	187.199	0.837		9	1668ff_Col_014.tif:0930-1671	253211	1926.84	694.295	464.353	0.669
4	BL6-B_Col_012.tif:0277-0371	114738	1264.67	429.118	340.439	0.793		4	1670ff_Col_023.tif:0866-1309	290470	2432.52	1022.77	361.603	0.354		12	BL6-A_Col_005.tif:1221-0962	124399	1564.45	609.78	259.749	0.426		10	1668ff_Col_014.tif:1033-1574	296079	2188.06	759.46	496.379	0.654
5	BL6-B_Col_012.tif:0343-0503	104802	1667.59	710.502	187.808	0.264		5	1670ff_Col_023.tif:1107-1612	965598	3972.08	1485.63	827.554	0.557		13	BL6-A_Col_005.tif:1117-0789	464357	3042.65	1072.85	551.091	0.514		11	1668ff_Col_014.tif:1052-1707	356065	2714.95	1152.84	393.252	0.341
6	BL6-B_Col_012.tif:0343-0589	66263.3	1047.54	406.333	207.635	0.511		6	1670ff_Col_023.tif:1051-1861	134785	1393.6	453.943	378.05	0.833		14	BL6-A_Col_005.tif:1248-0815	266345	2487.08	1021.32	332.043	0.325		12	1668ff_Col_014.tif:1116-1747	96346.6	1198.33	368.267	333.107	0.905
7	BL6-B_Col_012.tif:0242-0580	236124	1843.95	583.754	515.017	0.882		1	1670ff_Col_024.tif:1380-0552	261917	1912.8	641.146	520.136	0.811		15	BL6-A_Col_005.tif:1252-0653	317181	2142.1	743.396	543.246	0.731		13	1668ff_Col_014.tif:1233-1675	246197	1887.06	669.209	468.415	0.7
8	BL6-B_Col_012.tif:0291-0676	81242.2	1044.7	325.242	318.043	0.978		2	1670ff_Col_024.tif:1492-0694	167528	1745.85	709.286	300.729	0.424		16	BL6-A_Col_005.tif:0976-0622	308820	2410.09	922.275	426.34	0.462		14	1668ff_Col_014.tif:1440-1574	157244	1614.43	595.099	336.43	0.565
9	BL6-B_Col_012.tif:0050-0823	197460	2326.14	974.266	258.055	0.265		3	1670ff_Col_024.tif:1209-0690	592280	3915.42	1448.87	520.486	0.359		17	BL6-A_Col_005.tif:0861-0423	191054	1642.11	567.332	428.775	0.756		15	1668ff_Col_014.tif:1144-1132	233536	1890.73	726.468	409.306	0.563
10	BL6-B_Col_012.tif:0140-0766	34273.3	686.008	230.229	189.542	0.823		4	1670ff_Col_024.tif:1110-0525	49854.3	895.763	329.979	192.365	0.583		18	BL6-A_Col_005.tif:0787-0346	132008	1391.48	491.369	342.061	0.696		16	1668ff_Col_014.tif:1359-1156	189553	1640.43	543.306	444.219	0.818
11	BL6-B_Col_012.tif:0171-0795	91880.5	1353.22	568.84	205.657	0.362		5	1670ff_Col_024.tif:1001-0823	115465	1286.42	466.666	315.032	0.675		19	BL6-A_Col_005.tif:0714-0747	79495.4	1039.29	336.678	300.634	0.893		17	1668ff_Col_014.tif:1292-0710	284457	2068.06	758.824	477.293	0.629
12	BL6-B_Col_012.tif:0257-0752	105254	1196.99	391.765	342.075	0.873		6	1670ff_Col_024.tif:1063-0930	441864	2515	890.368	631.873	0.71		20	BL6-A_Col_005.tif:0461-0617	747822	4437.05	1794.45	530.613	0.296		18	1668ff_Col_014.tif:1168-0436	513866	2936.7	1102.15	593.633	0.539
13	BL6-B_Col_012.tif:0357-0756	218988	1862.48	677.055	411.819	0.608		7	1670ff_Col_024.tif:0921-0982	390605	3080.81	1305.38	380.987	0.292		21	BL6-A_Col_005.tif:0267-0808	574164	4233.93	1556.57	469.655	0.302		19	1668ff_Col_014.tif:1064-0567	247741	1837.95	606.727	519.894	0.857
14	BL6-B_Col_012.tif:0271-0873	417753	2520.17	933.727	569.652	0.61		8	1670ff_Col_024.tif:0816-1138	189532	1727.2	543.015	444.406	0.818		22	BL6-A_Col_005.tif:0722-0237	234757	1794.53	609.945	490.047	0.803		20	1668ff_Col_014.tif:0975-0503	100499	1202.41	413.911	309.148	0.747
15	BL6-B_Col_012.tif:0426-0892	99708.6	1322.4	517.003	245.556	0.475		9	1670ff_Col_024.tif:0728-1116	160879	1507.91	526.585	388.991	0.739		23	BL6-A_Col_005.tif:0969-0180	112034	1257.37	421.245	338.631	0.804		21	1668ff_Col_014.tif:1156-0282	251615	1922.02	703.376	455.47	0.648
16	BL6-B_Col_012.tif:0248-1022	114060	1323.7	466.618	311.231	0.667		10	1670ff_Col_024.tif:1330-1170	234293	2730.11	1082.05	275.69	0.255		24	BL6-A_Col_005.tif:0854-0084	98593.3	1166.32	377.084	332.904	0.883		22	1668ff_Col_014.tif:1414-0160	230067	1780	587.132	498.918	0.85
17	BL6-B_Col_012.tif:0283-1072	110347	1244.71	415.679	337.996	0.813		11	1670ff_Col_024.tif:1392-1154	59288.2	920.808	308.964	244.327	0.791		25	BL6-A_Col_005.tif:0106-1974	273603	2210.39	857.285	406.355	0.474		23	1668ff_Col_014.tif:0608-0401	641585	3095.51	1129.82	723.029	0.64
18	BL6-B_Col_012.tif:0546-1028	94866.2	1163.86	417.158	289.548	0.694		12	1670ff_Col_024.tif:1486-1234	139075	1410.36	468.313	378.115	0.807		26	BL6-A_Col_005.tif:0066-1111	93311.9	1160.16	407.321	291.683	0.716		1	1668ff_Col_015.tif:0062-0588	287546	1977.78	623.055	587.613	0.943
19	BL6-B_Col_012.tif:0673-0603	374321	2759.64	869.484	548.142	0.63		13	1670ff_Col_024.tif:1310-1349	90851.8	1193.57	453.849	254.878	0.562		1	BL6-A_Col_004.tif:0073-1785	344789	2310.76	869.004	505.174	0.581		2	1668ff_Col_015.tif:0021-0287	56592.6	931.983	358.02	201.262	0.562
20	BL6-B_Col_012.tif:0670-0708	86737	1215.37	453.865	243.325	0.536		14	1670ff_Col_024.tif:1050-0606	61295.5	969.57	330.419	236.196	0.715		2	BL6-A_Col_004.tif:0133-1624	165098	1556.72	526.296	399.413	0.759		3	1668ff_Col_015.tif:0133-0273	76621.5	1098.69	397.318	245.54	0.618
21	BL6-B_Col_012.tif:0732-0514	411982	2612.52	898.338	583.913	0.65		1	1670ff_Col_025.tif:1095-0216	233239	2157.42	903.632	328.639	0.364		3	BL6-A_Col_004.tif:0133-1435	433921	2636.01	1018.72	542.332	0.532		4	1668ff_Col_015.tif:0699-0406	769001	4159.74	1040.17	941.307	0.905
22	BL6-B_Col_012.tif:0847-0520	174176	1855.89	715.846	309.799	0.433		2	1670ff_Col_025.tif:1341-0285	314531	2730.76	1092.63	366.523	0.335		4	BL6-A_Col_004.tif:0134-1264	116189	1348.71	498.212	296.936	0.596		5	1668ff_Col_015.tif:1037-0127	333453	2386.57	918.325	462.326	0.503
23	BL6-B_Col_012.tif:0823-0614	96446.9	1459.18	553.262	221.956	0.401		3	1670ff_Col_025.tif:1286-0640	1.04559e+06	4949.81	1398.59	951.873	0.681		5	BL6-A_Col_004.tif:0103-1146	234356	2108.55	856.976	348.191	0.406		6	1668ff_Col_015.tif:1000-0397	933638	3696.14	1305.23	910.753	0.698
24	BL6-B_Col_012.tif:0753-0725	40144.4	769.786	288.241	177.329	0.615		1	1670ff_Col_026.tif:0588-0707	307381	2595.07	1031.93	379.26	0.368		6	BL6-A_Col_004.tif:0285-1144	160367	1587.92	614.723	332.16	0.54		7	1668ff_Col_015.tif:0929-0857	111767	1232.17	387.826	366.934	0.946
25	BL6-B_Col_012.tif:0877-0752	65736.4	1006.6	365.337	229.099	0.627		2	1670ff_Col_026.tif:0694-0878	101415	1193.65	410.187	314.796	0.767		7	BL6-A_Col_004.tif:0435-1084	173608	1872.02	768.208	287.741	0.375		8	1668ff_Col_015.tif:0758-0855	441954	2626.88	995.398	565.314	0.568
26	BL6-B_Col_012.tif:0791-0873	104877	1375.13	533.903	250.109	0.468		3	1670ff_Col_026.tif:0778-0755	101289	1423.36	455.176	283.331	0.622		8	BL6-A_Col_004.tif:0213-1062	223793	1881.63	634.595	449.015	0.708		9	1668ff_Col_015.tif:0515-0797	292129	2162.72	839.434	443.097	0.528
27	BL6-B_Col_012.tif:1092-1079	342507	2477.18	839.481	519.48	0.619		4	1670ff_Col_026.tif:0680-0513	882374	3730.24	1317.37	852.812	0.647		9	BL6-A_Col_004.tif:0106-0940	233705	1827.11	575.926	516.669	0.897		10	1668ff_Col_015.tif:0641-0606	409669	2375.69	751.81	693.802	0.923
28	BL6-B_Col_012.tif:1270-1242	134559	1548.34	578.155	296.332	0.513		5	1670ff_Col_026.tif:0838-0317	237103	2042.15	833.479	362.203	0.435		10	BL6-A_Col_004.tif:0096-0829	182969	1867.14	781.309	298.171	0.382		11	1668ff_Col_015.tif:0430-1696	900214	5037.93	1538.52	744.996	0.484
29	BL6-B_Col_012.tif:0910-1081	132100	1480.03	559.145	300.808	0.538		6	1670ff_Col_026.tif:0963-0351	89120.5	1105.88	364.923	310.947	0.852		11	BL6-A_Col_004.tif:0277-0984	225671	2094.54	831.592	345.522	0.415		12	1668ff_Col_015.tif:0661-1650	200973	1740.75	646.779	395.633	0.612
30	BL6-B_Col_012.tif:0906-0977	122917	1295.17	427.308	366.253	0.857		7	1670ff_Col_026.tif:0913-0683	862728	3511.94	1157.13	949.294	0.82		12	BL6-A_Col_004.tif:0268-0798	138316	1443.37	550.686	319.8	0.581		13	1668ff_Col_015.tif:0864-1532	418329	2526.8	925.607	575.442	0.622
31	BL6-B_Col_012.tif:0755-1371	118602	1434.77	547.096	276.018	0.505		8	1670ff_Col_026.tif:1090-0214	255795	1991.14	672.055	484.616	0.721		13	BL6-A_Col_004.tif:0119-0659	131007	1345.79	438.273	380.593	0.868		1	1668ff_Col_016.tif:0083-1697	171348	1558.14	537.276	406.06	0.756
32	BL6-B_Col_012.tif:0550-1116	162108	1561.18	532.466	387.635	0.728		9	1670ff_Col_026.tif:1045-1925	850032	3395.03	1070.97	1010.58	0.944		14	BL6-A_Col_004.tif:0476-0932	149655	1515.4	577.893	329.725	0.571		2	1668ff_Col_016.tif:0181-1632	128099	1599.95	634.281	257.143	0.405
33	BL6-B_Col_012.tif:0534-1192	170639	1724.39	653.994	332.211	0.508		10	1670ff_Col_026.tif:0843-1656	960153	3793.77	1174.97	1040.45	0.886		15	BL6-A_Col_004.tif:0527-0865	186374	2054.42	843.93	281.182	0.333		3	1668ff_Col_016.tif:0083-1412	100904	1548.21	684.946	187.57	0.274
34	BL6-B_Col_012.tif:0415-1199	59112.6	922.737	320.496	234.838	0.733		11	1670ff_Col_026.tif:1036-1598	116494	1347.56	469.455	315.951	0.673		16	BL6-A_Col_004.tif:0556-0754	115514	1404.67	533.104	275.887	0.518		4	1668ff_Col_016.tif:0239-1391	42463.4	796.025	264.45	204.448	0.773
35	BL6-B_Col_012.tif:0122-1144	183661	1651.34	574.095	407.326	0.71		12	1670ff_Col_026.tif:0497-1768	1.08453e+06	4093.67	1391.95	992.031	0.713		17	BL6-A_Col_004.tif:0383-0754	80571.7	1119.62	423.324	242.337	0.572		5	1668ff_Col_016.tif:0185-1186	80293.1	1171.48	475.937	214.802	0.451
36	BL6-B_Col_012.tif:0210-1203	194951	1712.91	540.954	458.855	0.848		1	1670ff_Col_027.tif:0377-1309	676207	3206.78	1065.68	807.907	0.758		18	BL6-A_Col_004.tif:0610-0634	120645	1329.55	492.426	311.945	0.633		6	1668ff_Col_016.tif:0869-0941	108805	1403.56	528.894	261.932	0.495
37	BL6-B_Col_012.tif:0106-1432	461134	3212	1270.17	462.248	0.364		2	1670ff_Col_027.tif:1080-1794	117548	1293.68	435.947	343.314	0.788		19	BL6-A_Col_004.tif:0614-0997	33340	723.032	284.006	149.468	0.526		7	1668ff_Col_016.tif:1040-1226	219027	1763.72	603.186	462.335	0.766
38	BL6-B_Col_012.tif:0116-1637	47922.4	808.929	263.588	231.485	0.878		3	1670ff_Col_027.tif:1163-1923	1.17415e+06	4297.64	1320.08	1132.48	0.858		20	BL6-A_Col_004.tif:0390-0542	127703	1483.66	608.223	267.331	0.44		8	1668ff_Col_016.tif:1084-1322	412480	2428.77	822.481	638.539	0.776
1	BL6-B_Col_011.tif:0748-0149	90701.2	1202.71	473.951	243.663	0.514		1	1670ff_Col_028.tif:0408-1035	505368	2864.76	841.575	764.584	0.909		21	BL6-A_Col_004.tif:0503-0539	562149	4981.21	1725.39	414.835	0.24		9	1668ff_Col_016.tif:0891-1226	434256	2584.71	933.039	592.593	0.635
2	BL6-B_Col_011.tif:0491-0391	100436	1228.34	427.525	299.116	0.7		2	1670ff_Col_028.tif:0150-0795	593309	4968.02	1523.95	495.7	0.325		22	BL6-A_Col_004.tif:0651-0506	123398	1435.91	582.015	269.951	0.464		10	1668ff_Col_016.tif:0763-1314	159168	1505.66	522.325	387.995	0.743
3	BL6-B_Col_011.tif:0588-0386	125627	1390.52	495.298	322.943	0.652		3	1670ff_Col_028.tif:1034-1335	694197	3109.41	1034.38	854.502	0.826		23	BL6-A_Col_004.tif:0719-0449	137966	1562.55	620.106	283.279	0.457		11	1668ff_Col_016.tif:1125-0324	410910	2902.33	1180.96	443.018	0.375
4	BL6-B_Col_011.tif:0677-0406	61747.1	1115.23	463.818	169.504	0.365										24	BL6-A_Col_004.tif:0755-0414	81622.9	1251.34	520.684	199.594	0.383		12	1668ff_Col_016.tif:0088-0838	287951	2468.99	1017.03	360.491	0.354
5	BL6-B_Col_011.tif:0600-0460	108515	1534.85	624.3	221.313	0.354										25	BL6-A_Col_004.tif:0956-1267	196110	1855.71	735.644	339.424	0.461		1	1668ff_Col_017.tif:0068-0740	463401	2557.79	914.241	645.366	0.706
6	BL6-B_Col_011.tif:0609-0590	81442.9	1094.49	365.192	283.95	0.778										26	BL6-A_Col_004.tif:1043-1324	159266	1487.64	503.81	402.501	0.799		2	1668ff_Col_017.tif:0302-0751	275240	2064.35	771.727	454.106	0.588
7	BL6-B_Col_011.tif:0466-0524	332270	3455.93	1081.49	391.182	0.362										27	BL6-A_Col_004.tif:0979-1628	95714.8	1211.57	449.334	271.219	0.604		3	1668ff_Col_017.tif:0230-0905	381006	2385.12	699.427	693.585	0.992
8	BL6-B_Col_011.tif:0436-0535	359568	2502.16	817.239	560.199	0.685										28	BL6-A_Col_004.tif:0853-1717	29810.8	650.908	217.052	174.872	0.806		4	1668ff_Col_017.tif:0358-0386	392932	2725.41	1161.88	430.592	0.371
9	BL6-B_Col_011.tif:0435-0671	160026	1627.88	625.054	325.973	0.522										29	BL6-A_Col_004.tif:0705-1878	169428	2115.29	945.759	228.095	0.241		5	1668ff_Col_017.tif:0553-0150	460058	3809.45	1685.2	347.593	0.206
10	BL6-B_Col_011.tif:0359-0865	181653	1673.87	640.955	360.85	0.563										30	BL6-A_Col_004.tif:1311-1901	101922	1199.86	423.515	306.415	0.724		6	1668ff_Col_017.tif:0971-0202	998232	4320.18	1691.44	751.426	0.444
11	BL6-B_Col_011.tif:0503-0785	425004	3775.34	1488.86	363.453	0.244										31	BL6-A_Col_004.tif:1268-1781	219914	1794.67	646.23	433.287	0.67		7	1668ff_Col_017.tif:0179-1062	482442	3015.98	877.96	699.65	0.797
12	BL6-B_Col_011.tif:0497-0848	215575	1894.94	710.87	386.117	0.543										1	BL6-A_Col_003.tif:0171-1805	309471	2251.84	868.449	453.718	0.522		8	1668ff_Col_017.tif:1005-1448	514904	3483.81	1226.93	534.339	0.436
13	BL6-B_Col_011.tif:0594-0877	212138	1801.05	663.642	407	0.613										2	BL6-A_Col_003.tif:0143-1639	574639	4025.34	1712.76	427.178	0.249		9	1668ff_Col_017.tif:0918-1772	180337	1607.43	588.556	390.127	0.663
14	BL6-B_Col_011.tif:0548-0970	103146	1254.34	460.39	285.257	0.62										3	BL6-A_Col_003.tif:0187-1378	385262	2352.06	818.727	599.139	0.732		10	1668ff_Col_017.tif:0802-1741	172107	1715.95	598.205	366.319	0.612
15	BL6-B_Col_011.tif:0541-1073	44911.5	901.202	355.222	160.979	0.453										4	BL6-A_Col_003.tif:0087-1069	172582	1622.81	613.623	358.1	0.584		11	1668ff_Col_017.tif:0110-1840	373663	2323.88	804.678	591.246	0.735
16	BL6-B_Col_011.tif:0660-0997	118727	1435.64	602.706	250.815	0.416										5	BL6-A_Col_003.tif:0166-0787	26431.7	618.226	204.992	164.172	0.801		1	1668ff_Col_018.tif:0281-1405	441245	2501.27	864.828	649.621	0.751
17	BL6-B_Col_011.tif:0734-0832	57456.7	877.582	285.53	256.212	0.897										6	BL6-A_Col_003.tif:0249-0740	120970	1290.74	432.725	355.94	0.823		2	1668ff_Col_018.tif:0373-1217	547543	2743.88	863.253	807.588	0.936
18	BL6-B_Col_011.tif:0812-0895	268240	2062.52	773.994	441.261	0.57										7	BL6-A_Col_003.tif:0171-0674	48808.6	813.112	271.478	228.914	0.843		3	1668ff_Col_018.tif:0443-1104	341910	2538.21	978.507	444.896	0.455
19	BL6-B_Col_011.tif:0769-0732	131649	1411.36	512.026	327.366	0.639										8	BL6-A_Col_003.tif:0152-0452	212004	1954.88	750.497	359.671	0.479		4	1668ff_Col_018.tif:0369-0690	285267	2021.89	691.012	525.625	0.761
20	BL6-B_Col_011.tif:0859-0708	224307	1797.61	622.089	459.092	0.738										9	BL6-A_Col_003.tif:0136-0326	285092	2569	1103.09	329.067	0.298		5	1668ff_Col_018.tif:0993-0762	282558	1985.61	623.509	576.998	0.925
21	BL6-B_Col_011.tif:0983-0807	350260	2470.6	949.705	469.582	0.494										10	BL6-A_Col_003.tif:0477-0641	139643	1451.55	543.064	327.398	0.603		6	1668ff_Col_018.tif:0534-0150	594412	3057.65	1156.01	654.691	0.566
22	BL6-B_Col_011.tif:0985-0905	374873	2500.61	974.006	490.042	0.503										11	BL6-A_Col_003.tif:1059-0083	95764.9	1342.3	549.533	221.882	0.404		7	1668ff_Col_018.tif:1475-2003	45603.2	842.268	307.674	188.719	0.613
23	BL6-B_Col_011.tif:0908-0411	178241	1746.54	674.657	336.384	0.499										12	BL6-A_Col_003.tif:1128-0165	103399	1206.64	377.653	348.605	0.923		1	1668ff_Col_019.tif:0167-0684	194567	1928.07	740.076	334.736	0.452
24	BL6-B_Col_011.tif:1261-0244	274688	2028.29	703.862	496.892	0.706										13	BL6-A_Col_003.tif:1218-0260	176862	1713.5	608.707	369.945	0.608		2	1668ff_Col_019.tif:0239-0842	62163.2	1044.99	427.799	185.014	0.432
25	BL6-B_Col_011.tif:1303-0288	82521.8	1178.77	451.277	232.828	0.516										14	BL6-A_Col_003.tif:1016-0339	162745	1603.58	630.031	328.894	0.522		3	1668ff_Col_019.tif:0143-0464	84648.3	1083.85	363.03	296.883	0.818
26	BL6-B_Col_011.tif:1237-1378	423047	3037.01	1053.29	511.388	0.486										15	BL6-A_Col_003.tif:1152-0447	225896	1759.64	541.442	531.211	0.981		4	1668ff_Col_019.tif:0229-0383	364421	2706.8	875.717	529.846	0.605
27	BL6-B_Col_011.tif:1238-1275	217006	2419.84	985.518	280.36	0.284										16	BL6-A_Col_003.tif:1156-0566	123473	1435.63	575.258	273.288	0.475		5	1668ff_Col_019.tif:0496-0171	359711	2491.6	1010.12	453.41	0.449
28	BL6-B_Col_011.tif:1086-1330	127358	1467.14	544.338	297.898	0.547										17	BL6-A_Col_003.tif:1365-0216	39372.2	805.562	323.046	155.18	0.48		6	1668ff_Col_019.tif:0655-0088	105563	1527.16	669.994	200.61	0.299
29	BL6-B_Col_011.tif:1047-1142	407892	3196.35	1140.02	455.559	0.4										18	BL6-A_Col_003.tif:1281-0531	182944	1625.33	515.132	452.179	0.878		7	1668ff_Col_019.tif:0745-0044	83660.8	1230.32	492.412	216.323	0.439
30	BL6-B_Col_011.tif:0983-1270	242623	2208.35	750.646	411.535	0.548										19	BL6-A_Col_003.tif:1292-0645	113436	1290.44	434.518	332.394	0.765		8	1668ff_Col_019.tif:0685-0359	40716.3	798.548	277.154	187.05	0.675
31	BL6-B_Col_011.tif:0919-1157	123168	1498.01	612.029	256.234	0.419										20	BL6-A_Col_003.tif:1185-0722	125225	1352.53	484.681	328.962	0.679		9	1668ff_Col_019.tif:1120-0601	43121.8	769.155	254.198	215.99	0.85
32	BL6-B_Col_011.tif:0776-1240	187399	1670.39	588.707	405.301	0.688										21	BL6-A_Col_003.tif:1193-0844	226121	1938.48	772.677	372.609	0.482		10	1668ff_Col_019.tif:0726-0525	101183	1313.2	527.976	244.008	0.462
33	BL6-B_Col_011.tif:0712-1429	164542	1556.1	520.613	402.412	0.773										22	BL6-A_Col_003.tif:1207-1002	90533.6	1146.39	376.77	305.945	0.812		11	1668ff_Col_019.tif:0385-1021	37956.3	745.671	267.537	180.638	0.675
34	BL6-B_Col_011.tif:0503-1370	146276	1550.15	629.8	295.72	0.47										23	BL6-A_Col_003.tif:1134-1100	237535	1887.42	665.479	454.468	0.683		12	1668ff_Col_019.tif:0243-1083	108653	1534.56	586.672	235.806	0.402
35	BL6-B_Col_011.tif:0299-1158	163237	1830.98	718.377	289.319	0.403										24	BL6-A_Col_003.tif:1230-1134	234281	2211.74	917.024	325.287	0.355		13	1668ff_Col_019.tif:0213-1174	26156.7	609.793	198.22	168.014	0.848
36	BL6-B_Col_011.tif:1377-0130	101264	1180.96	406.451	317.218	0.78										25	BL6-A_Col_003.tif:1050-1175	149730	1585.67	613.486	310.752	0.507		14	1668ff_Col_019.tif:0259-1447	82445.4	1085.37	384.254	273.185	0.711
1	BL6-B_Col_010.tif:0045-1756	67467.7	993.025	371.079	231.494	0.624										26	BL6-A_Col_003.tif:1027-1246	133986	1369.57	465.519	366.464	0.787		15	1668ff_Col_019.tif:0326-1500	93738.6	1207.84	461.768	258.467	0.56
2	BL6-B_Col_010.tif:0045-1711	54822.2	925.094	352.868	197.813	0.561										27	BL6-A_Col_003.tif:1121-1326	239287	2202	820.892	371.145	0.452		16	1668ff_Col_019.tif:0454-1466	50844.7	840.59	285.626	226.651	0.794
3	BL6-B_Col_010.tif:0031-1638	93235.3	1180.87	426.671	278.226	0.652										28	BL6-A_Col_003.tif:1172-1346	340934	3381.66	1304.41	332.786	0.255		17	1668ff_Col_019.tif:0540-1474	59681.7	934.1	335.66	226.387	0.674
4	BL6-B_Col_010.tif:0125-1743	70503.6	1050.33	390.34	229.974	0.589										29	BL6-A_Col_003.tif:0885-1270	232128	2101.3	878.862	336.293	0.383		1	1668ff_Col_020.tif:0308-1025	3.54244e+06	7747.12	2291	1968.74	0.859
5	BL6-B_Col_010.tif:0236-1722	101515	1523.97	646.802	199.834	0.309										30	BL6-A_Col_003.tif:0947-1605	318958	3076.73	1429.07	284.178	0.199		2	1668ff_Col_020.tif:0599-1355	73329.8	1026.61	339.675	274.87	0.809
6	BL6-B_Col_010.tif:0259-1542	182155	1924.16	749.678	309.369	0.413										31	BL6-A_Col_003.tif:0773-1994	66029.2	1030.83	402.283	208.985	0.519		3	1668ff_Col_020.tif:0801-0847	250527	1935.85	641.015	497.618	0.776
7	BL6-B_Col_010.tif:0208-1477	82546.9	1295.91	513.364	204.732	0.399										32	BL6-A_Col_003.tif:0496-1688	107729	1315.43	493.395	278.003	0.563		4	1668ff_Col_020.tif:0871-0424	120300	1347.2	489.035	313.211	0.64
8	BL6-B_Col_010.tif:0057-1482	74492.9	1197.75	471.538	201.145	0.427										33	BL6-A_Col_003.tif:1051-1756	149154	1656.86	629.116	301.866	0.48		5	1668ff_Col_020.tif:0942-0425	48616.4	819.159	284.385	217.664	0.765
9	BL6-B_Col_010.tif:0122-1579	291298	3212.99	836.797	443.228	0.53										34	BL6-A_Col_003.tif:1276-0758	87655.2	1122.76	396.646	281.374	0.709		6	1668ff_Col_020.tif:0988-0555	703444	3920.16	1283.4	697.878	0.544
10	BL6-B_Col_010.tif:0131-1565	95769.5	1426.43	598.624	203.696	0.34										1	BL6-A_Col_002.tif:0651-0131	243993	2409.6	962.982	322.603	0.335		7	1668ff_Col_020.tif:0809-0642	595729	2879.46	982.812	771.77	0.785
11	BL6-B_Col_010.tif:0120-1447	100537	1329.97	527.562	242.639	0.46										2	BL6-A_Col_002.tif:0792-0058	131658	1432.69	512.391	327.157	0.638		8	1668ff_Col_020.tif:1011-0822	516372	2716.75	978.108	672.181	0.687
12	BL6-B_Col_010.tif:0205-1395	177840	1866.51	734.906	308.111	0.419										3	BL6-A_Col_002.tif:0830-0190	231177	2222.11	906.486	324.709	0.358		9	1668ff_Col_020.tif:0942-1665	427116	3004.89	1271.87	427.575	0.336
13	BL6-B_Col_010.tif:0183-1294	87916.2	1251.87	496.844	225.299	0.453										4	BL6-A_Col_002.tif:0741-0384	104225	1208.09	369.988	358.67	0.969		10	1668ff_Col_020.tif:1161-1491	491887	3688.07	1138.47	550.113	0.483
14	BL6-B_Col_010.tif:0272-1387	93737.1	1205.18	464.545	256.917	0.553										5	BL6-A_Col_002.tif:0904-0127	114562	1275.35	392.726	371.418	0.946		1	1668ff_Col_021.tif:0102-1237	73760.2	1007	329.694	284.853	0.864
15	BL6-B_Col_010.tif:0327-1408	82747.6	1093.94	399.427	263.772	0.66										6	BL6-A_Col_002.tif:1007-0106	47982.6	834.851	288.335	211.883	0.735		2	1668ff_Col_021.tif:0121-1328	98878.7	1247.25	483.862	260.19	0.538
16	BL6-B_Col_010.tif:0301-1484	94540	1170.24	392.51	306.673	0.781										7	BL6-A_Col_002.tif:0871-0328	186874	1797.67	727.851	326.902	0.449		3	1668ff_Col_021.tif:0448-1381	83660.8	1099.61	395.282	269.479	0.682
17	BL6-B_Col_010.tif:0398-1529	211034	2214.87	757.612	354.663	0.468										8	BL6-A_Col_002.tif:0906-0502	437049	3492.35	1168.22	476.339	0.408		4	1668ff_Col_021.tif:0556-1336	91434.3	1154.92	428.602	271.622	0.634
18	BL6-B_Col_010.tif:0446-1720	97927.2	1343.19	534.544	233.254	0.436										9	BL6-A_Col_002.tif:1065-0154	147627	1433.07	496.738	378.398	0.762		5	1668ff_Col_021.tif:0466-1107	162637	2677.14	978.017	211.731	0.216
19	BL6-B_Col_010.tif:0524-1741	150291	2148.8	763.72	250.558	0.328										10	BL6-A_Col_002.tif:1041-0237	298859	2428.48	983.021	387.091	0.394		6	1668ff_Col_021.tif:0438-1022	214495	2041.08	891.11	306.475	0.344
20	BL6-B_Col_010.tif:0521-1479	174603	1722.2	688.676	322.81	0.469										11	BL6-A_Col_002.tif:1122-0321	265143	2652.82	1217.65	277.248	0.228		7	1668ff_Col_021.tif:0310-1024	365940	3700.76	987.208	471.966	0.478
21	BL6-B_Col_010.tif:0555-1398	447309	3105.62	950.418	599.243	0.631										12	BL6-A_Col_002.tif:1182-1007	401031	2807.51	1175.27	434.462	0.37		8	1668ff_Col_021.tif:0452-0878	161346	2050.6	913.305	224.932	0.246
22	BL6-B_Col_010.tif:0523-1576	368300	2811.75	961.284	487.82	0.507										13	BL6-A_Col_002.tif:0814-0978	993066	6006.93	2080.12	607.854	0.292		9	1668ff_Col_021.tif:0685-0861	68442.8	1040.95	412.335	211.343	0.513
23	BL6-B_Col_010.tif:0624-1771	229475	1868.64	711.525	410.635	0.577										14	BL6-A_Col_002.tif:0526-0758	193407	1693.77	621.058	396.507	0.638		10	1668ff_Col_021.tif:1368-0245	52566.5	889.984	319.005	209.808	0.658
24	BL6-B_Col_010.tif:0757-1849	314958	2411.47	967.88	414.325	0.428										15	BL6-A_Col_002.tif:0473-0905	294704	2531.44	1096.45	342.22	0.312		11	1668ff_Col_021.tif:1442-0269	93662.6	1134.36	369.449	322.792	0.874
25	BL6-B_Col_010.tif:0914-1972	144043	1695.71	653.076	280.827	0.43										16	BL6-A_Col_002.tif:0112-1291	82774.3	1143.92	422.116	249.674	0.591		12	1668ff_Col_021.tif:1181-1691	52667.8	931.548	365.566	183.438	0.502
26	BL6-B_Col_010.tif:1289-1133	86586.4	1239.39	516.253	213.549	0.414										17	BL6-A_Col_002.tif:0204-1789	372272	2706.84	1102.82	429.799	0.39		13	1668ff_Col_021.tif:1264-1746	131999	1866.47	866.511	193.957	0.224
27	BL6-B_Col_010.tif:1116-1049	119906	1330.43	433.164	352.452	0.814										18	BL6-A_Col_002.tif:0314-1761	768247	5345.98	2175.29	449.67	0.207		1	1668ff_Col_022.tif:0259-0549	194187	1759.68	694.012	356.257	0.513
28	BL6-B_Col_010.tif:1060-1111	172897	1709.19	651.605	337.841	0.518										19	BL6-A_Col_002.tif:0627-1612	190879	1649.65	541.547	448.779	0.829		2	1668ff_Col_022.tif:0340-0544	207709	1819.75	722.484	366.047	0.507
29	BL6-B_Col_010.tif:1016-1041	94439.7	1262.7	511.254	235.195	0.46										20	BL6-A_Col_002.tif:1189-1765	591860	3524.28	1428.88	527.39	0.369		3	1668ff_Col_022.tif:0387-0359	182185	1956.5	697.914	332.369	0.476
30	BL6-B_Col_010.tif:0787-1145	179119	1757.72	695.222	328.042	0.472										21	BL6-A_Col_002.tif:1243-1603	108605	1275.43	452.336	305.703	0.676		4	1668ff_Col_022.tif:0438-0457	203277	1709.04	605.994	427.102	0.705
31	BL6-B_Col_010.tif:0708-1213	109193	1453.39	576.495	241.162	0.418										22	BL6-A_Col_002.tif:1342-1504	205096	1743.5	621.919	419.888	0.675		5	1668ff_Col_022.tif:0514-0307	234802	1805.06	585.211	510.857	0.873
32	BL6-B_Col_010.tif:0737-1102	52087.3	886.712	340.234	194.924	0.573										23	BL6-A_Col_002.tif:1350-1664	260162	2137.49	851.454	389.039	0.457		6	1668ff_Col_022.tif:0532-0447	222724	1819.14	628.513	451.194	0.718
33	BL6-B_Col_010.tif:0701-0963	83525.4	1391.1	599.406	177.422	0.296										24	BL6-A_Col_002.tif:1466-1467	143923	1573.57	617.362	296.824	0.481		7	1668ff_Col_022.tif:0594-0229	153040	1573.22	587.582	331.625	0.564
34	BL6-B_Col_010.tif:0812-0934	52313.2	841.833	272.713	244.239	0.896										25	BL6-A_Col_002.tif:1286-1902	170054	1713.47	643.363	336.543	0.523		8	1668ff_Col_022.tif:1323-0403	422153	2979.52	1056.01	508.995	0.482
35	BL6-B_Col_010.tif:0845-1000	91554.3	1350.77	552.899	210.835	0.381										1	BL6-A_Col_001.tif:0234-0350	255757	2152.43	888.888	366.345	0.412		9	1668ff_Col_022.tif:1031-1324	286052	2008.37	670.306	543.353	0.811
36	BL6-B_Col_010.tif:0693-0843	121161	1392.7	551.286	279.831	0.508										2	BL6-A_Col_001.tif:0195-0539	227198	1981.79	804.226	359.696	0.447		10	1668ff_Col_022.tif:1068-1450	232498	1810.53	625.826	473.016	0.756
37	BL6-B_Col_010.tif:0663-0774	97877	1915.96	608.594	204.769	0.336										3	BL6-A_Col_001.tif:0788-0108	158590	1588.48	603.902	334.364	0.554		11	1668ff_Col_022.tif:1242-1485	206569	1985.92	843.986	311.631	0.369
38	BL6-B_Col_010.tif:0639-0643	96246.2	1194.7	412.329	297.201	0.721										4	BL6-A_Col_001.tif:0869-0287	246320	2083.93	789.305	397.343	0.503		12	1668ff_Col_022.tif:1253-1623	46388.2	799.339	265.174	222.734	0.84
39	BL6-B_Col_010.tif:0604-0734	130093	2288.7	910.057	182.01	0.2										5	BL6-A_Col_001.tif:1146-0656	114913	1283.83	467.81	312.758	0.669		13	1668ff_Col_022.tif:0909-1563	543871	3648.8	1098.45	630.414	0.574
40	BL6-B_Col_010.tif:0455-0866	272957	3022.33	1305.47	266.218	0.204										6	BL6-A_Col_001.tif:1421-0988	215484	1882.19	629.91	435.558	0.691		14	1668ff_Col_022.tif:0515-1317	217381	1778.29	637.977	433.837	0.68
41	BL6-B_Col_010.tif:0419-0846	22581.2	558.113	189.701	151.561	0.799										7	BL6-A_Col_001.tif:1222-0945	81397.6	1159.82	431.742	240.048	0.556		15	1668ff_Col_022.tif:0121-1775	213026	1761.03	563.338	481.475	0.855
42	BL6-B_Col_010.tif:0393-0971	115239	1638.43	637.359	230.212	0.361										8	BL6-A_Col_001.tif:0807-0644	281788	2185.94	884.137	405.801	0.459		16	1668ff_Col_022.tif:0464-1101	41501.2	775.452	256.158	206.283	0.805
43	BL6-B_Col_010.tif:0467-0906	34499.1	686.122	224.029	196.071	0.875										9	BL6-A_Col_001.tif:0459-0966	192606	1842.07	734.513	333.872	0.455		1	1668ff_Col_023.tif:0074-0697	189807	1657.52	570.452	423.645	0.743
44	BL6-B_Col_010.tif:0561-0865	68270.6	1165.45	488.99	177.764	0.364										10	BL6-A_Col_001.tif:1193-1721	840483	3844.48	1565.31	683.659	0.437		2	1668ff_Col_023.tif:0315-0717	237081	2311.59	995.48	303.231	0.305
45	BL6-B_Col_010.tif:0537-0940	78933.9	1209.22	514.099	195.491	0.38										11	BL6-A_Col_001.tif:1468-1341	231227	2346.44	1047.69	281.007	0.268		3	1668ff_Col_023.tif:0352-0226	259414	1954.56	657.663	502.227	0.764
46	BL6-B_Col_010.tif:0483-0963	75521.6	1180.42	463.552	207.436	0.447										1	BL6-A_Col_000.tif:0304-0416	1.00022e+06	4314.39	1458.77	873.011	0.598		4	1668ff_Col_023.tif:0657-0672	110450	1238.55	416.912	337.313	0.809
47	BL6-B_Col_010.tif:0529-1039	91077.6	1424.16	576.926	201.003	0.348										2	BL6-A_Col_000.tif:0282-0634	316805	2225.24	794.82	507.497	0.639		5	1668ff_Col_023.tif:0643-1437	1.5658e+06	7922.26	1720.02	1159.08	0.674
48	BL6-B_Col_010.tif:0360-1070	320327	2462.24	808.397	504.521	0.624										3	BL6-A_Col_000.tif:0679-0626	331548	2413.24	886.253	476.32	0.537		6	1668ff_Col_023.tif:0341-0984	2.90081e+06	9101.42	3080.84	1198.84	0.389
49	BL6-B_Col_010.tif:0346-1131	59539.1	1058.98	454.316	166.861	0.367										4	BL6-A_Col_000.tif:0897-0348	562775	4912.31	1994.71	359.223	0.18		7	1668ff_Col_023.tif:0118-1154	422533	2534.68	951.929	565.153	0.594
50	BL6-B_Col_010.tif:0866-0346	111677	1423.45	514.187	276.536	0.538										5	BL6-A_Col_000.tif:1023-0133	415724	3216.05	1248.46	423.976	0.34		8	1668ff_Col_023.tif:0612-1772	365991	2286.92	734.861	634.125	0.863
51	BL6-B_Col_010.tif:0905-0421	136566	1466.06	549.862	316.227	0.575										6	BL6-A_Col_000.tif:1497-1617	76291.5	1073.28	372.624	260.685	0.7		9	1668ff_Col_023.tif:0690-1910	75836.6	1017.32	334.623	288.558	0.862
52	BL6-B_Col_010.tif:0837-0480	66037.5	962.914	334.333	251.491	0.752										7	BL6-A_Col_000.tif:0920-1781	182844	1675.96	579.535	401.71	0.693		10	1668ff_Col_023.tif:0594-1975	132049	1387.22	474.552	354.293	0.747
53	BL6-B_Col_010.tif:0904-0554	191589	1967.09	837.299	291.34	0.348										8	BL6-A_Col_000.tif:0411-1535	30536.6	656.581	228.429	170.208	0.745		11	1668ff_Col_023.tif:0680-1984	94650.1	1170.25	407	296.099	0.728
54	BL6-B_Col_010.tif:0953-0511	147857	1708.62	672.872	279.782	0.416										9	BL6-A_Col_000.tif:0494-1832	361984	3036.68	1276.72	360.997	0.283		12	1668ff_Col_023.tif:0813-1961	96422.6	1412.5	595.388	206.2	0.346
55	BL6-B_Col_010.tif:0977-0620	70378.1	1060.58	382.624	234.194	0.612										10	BL6-A_Col_000.tif:0119-1456	513516	3312.54	1309	499.487	0.382		13	1668ff_Col_023.tif:0943-1840	151521	1537.8	566.677	340.446	0.601
56	BL6-B_Col_010.tif:0962-0705	97049.1	1400.34	557.396	221.686	0.398										11	BL6-A_Col_000.tif:0295-1044	319984	2337.59	952.486	427.74	0.449		14	1668ff_Col_023.tif:1329-1446	38994.4	728.469	236.008	210.371	0.891
57	BL6-B_Col_010.tif:1028-0668	107211	1428.62	607.301	224.773	0.37																		15	1668ff_Col_023.tif:1201-1519	438130	2883.21	1073.65	519.575	0.484
58	BL6-B_Col_010.tif:1089-0770	63603.8	1008.71	395.962	204.522	0.517																		16	1668ff_Col_023.tif:1401-1210	87661.5	1133.25	407.127	274.151	0.673
59	BL6-B_Col_010.tif:1153-0705	94213.9	1395.11	517.032	232.011	0.449																		17	1668ff_Col_023.tif:1462-1125	153218	1608.49	628.238	310.524	0.494
60	BL6-B_Col_010.tif:1179-0798	55022.9	923.104	368.506	190.112	0.516																		1	1668ff_Col_024.tif:0065-0637	178083	1601.52	510.639	444.037	0.87
61	BL6-B_Col_010.tif:1038-0427	167653	1737.58	712.783	299.477	0.42																		2	1668ff_Col_024.tif:0051-1002	218318	1993.82	817.927	339.849	0.416
62	BL6-B_Col_010.tif:1148-0431	132878	1566.04	625.099	270.654	0.433																		3	1668ff_Col_024.tif:0199-1269	50464.9	848.27	305.653	210.218	0.688
63	BL6-B_Col_010.tif:1199-0550	158520	1900.98	754.796	267.402	0.354																		4	1668ff_Col_024.tif:0326-1659	220167	1720.35	554.676	505.385	0.911
64	BL6-B_Col_010.tif:1108-0571	50682.3	904.919	370.67	174.092	0.47																		5	1668ff_Col_024.tif:0409-1545	48970.9	896.071	296.128	210.556	0.711
65	BL6-B_Col_010.tif:1019-0200	100135	1471.8	590.714	215.834	0.365																		6	1668ff_Col_024.tif:0376-1867	129517	1452.83	466.52	353.482	0.758
66	BL6-B_Col_010.tif:0966-0295	66965.9	1107.36	457.805	186.244	0.407																		7	1668ff_Col_024.tif:0461-1891	78166.1	1125.48	339.053	293.536	0.866
67	BL6-B_Col_010.tif:0941-0221	111827	1656.93	660.695	215.505	0.326																		8	1668ff_Col_024.tif:1448-1049	110273	1366.42	533.524	263.164	0.493
68	BL6-B_Col_010.tif:1099-0124	118351	1362.43	516.725	291.623	0.564																		9	1668ff_Col_024.tif:1080-0770	490494	3626.44	1502.62	415.619	0.277
69	BL6-B_Col_010.tif:1099-0301	66087.7	1015.34	401.001	209.839	0.523																		10	1668ff_Col_024.tif:0504-0563	500800	3838.9	1608.77	396.351	0.246
70	BL6-B_Col_010.tif:1160-0218	166499	1907.84	747.047	283.775	0.38																		1	1668ff_Col_025.tif:0391-1367	122782	1468.48	580.148	269.467	0.464
71	BL6-B_Col_010.tif:1182-0105	43105	797.037	308.752	177.758	0.576																		2	1668ff_Col_025.tif:0474-1261	120604	1606.12	705.39	217.693	0.309
72	BL6-B_Col_010.tif:1226-0169	118551	1328.37	466.439	323.61	0.694																		3	1668ff_Col_025.tif:0562-1207	136455	1527.33	601.352	288.916	0.48
73	BL6-B_Col_010.tif:1283-0115	80890.9	1068.19	381.516	269.959	0.708																		4	1668ff_Col_025.tif:0668-0984	370194	3515.23	1557.44	302.64	0.194
74	BL6-B_Col_010.tif:1228-0091	55901.1	1024.56	383.332	185.676	0.484																		5	1668ff_Col_025.tif:0861-1145	700482	3655.87	1523.87	585.274	0.384
75	BL6-B_Col_010.tif:1411-0160	79360.4	1061.63	361.351	279.631	0.774																		6	1668ff_Col_025.tif:0888-1329	61732.7	1103.68	399.912	196.545	0.491
76	BL6-B_Col_010.tif:1493-0044	74267.1	1079.76	389.474	242.788	0.623																		7	1668ff_Col_025.tif:1263-1085	423368	2503.59	888.678	606.574	0.683
77	BL6-B_Col_010.tif:1492-0320	73665	1047.58	404.482	231.885	0.573																		8	1668ff_Col_025.tif:1270-0841	1.15955e+06	6139.91	2141.36	689.463	0.322
78	BL6-B_Col_010.tif:1438-0399	111300	1374.95	547.629	258.774	0.473																		9	1668ff_Col_025.tif:1398-0604	74114.7	1177.17	459.294	205.459	0.447
79	BL6-B_Col_010.tif:1363-0349	124071	1340.99	514.35	307.13	0.597																		10	1668ff_Col_025.tif:1188-0607	54693.5	879.905	296.895	234.554	0.79
80	BL6-B_Col_010.tif:1313-0431	147405	1414.65	451.854	415.36	0.919																		11	1668ff_Col_025.tif:0895-1741	53933.9	876.07	296.244	231.805	0.782
81	BL6-B_Col_010.tif:1301-0541	103899	1283.46	494.419	267.562	0.541																		12	1668ff_Col_025.tif:0962-1726	45223.4	835.656	248.94	231.302	0.929
82	BL6-B_Col_010.tif:1298-0626	67216.8	996.946	369.061	231.894	0.628																		13	1668ff_Col_025.tif:1029-1757	56541.9	910.793	323.706	222.398	0.687
83	BL6-B_Col_010.tif:1421-0640	160377	1774.04	623.005	327.763	0.526																		14	1668ff_Col_025.tif:1220-1947	73279.1	1154.15	478.823	194.857	0.407
84	BL6-B_Col_010.tif:1330-0707	104275	1268.21	492.213	269.735	0.548																		15	1668ff_Col_025.tif:1454-1968	71278.8	1046.25	394.93	229.8	0.582
85	BL6-B_Col_010.tif:1338-0860	152975	1578.3	616.658	315.854	0.512																		1	1668ff_Col_026.tif:0411-0626	107032	1331.46	540.676	252.05	0.466
1	BL6-B_Col_009.tif:0547-0457	412057	2879.41	1096.52	478.468	0.436																		2	1668ff_Col_026.tif:0438-0540	141241	1509.27	582.114	308.932	0.531
2	BL6-B_Col_009.tif:0747-0067	91353.6	1136.82	370.771	313.711	0.846																		3	1668ff_Col_026.tif:0544-0507	56314	911.99	312.13	229.716	0.736
3	BL6-B_Col_009.tif:1227-0276	285075	2434.45	926.531	391.751	0.423																		4	1668ff_Col_026.tif:0591-0599	175424	1983.36	826.355	270.292	0.327
4	BL6-B_Col_009.tif:1409-0394	52087.3	1094.59	403.572	164.332	0.407																		5	1668ff_Col_026.tif:1489-0520	224674	1994.88	752.88	379.959	0.505
5	BL6-B_Col_009.tif:1383-0435	223654	2566.17	1064.64	267.475	0.251																		6	1668ff_Col_026.tif:0174-1079	127137	1732.72	758.982	213.28	0.281
6	BL6-B_Col_009.tif:0849-1037	290821	2406.1	1042.55	355.173	0.341																		7	1668ff_Col_026.tif:0454-1414	111058	1419.9	570.295	247.948	0.435
7	BL6-B_Col_009.tif:0709-1131	161004	1519.85	546.497	375.11	0.686																		8	1668ff_Col_026.tif:0515-1504	140709	1540.41	591.413	302.929	0.512
8	BL6-B_Col_009.tif:0994-1300	119982	1379.51	529.493	288.512	0.545																		9	1668ff_Col_026.tif:0550-1387	289648	2935.07	772.544	477.372	0.618
9	BL6-B_Col_009.tif:1117-0973	53091	882.193	309.007	218.757	0.708																		10	1668ff_Col_026.tif:0685-1314	212469	1861.53	658.549	410.788	0.624
10	BL6-B_Col_009.tif:1097-1264	67568	971.565	341.257	252.098	0.739																		11	1668ff_Col_026.tif:0841-1564	58111.8	940.95	352.023	210.186	0.597
11	BL6-B_Col_009.tif:0714-1254	820326	5517.89	2393.53	436.372	0.182																		12	1668ff_Col_026.tif:0726-1601	154838	1864.83	741.494	265.877	0.359
12	BL6-B_Col_009.tif:0527-1022	95242.6	1170.4	386.657	313.628	0.811																		13	1668ff_Col_026.tif:0657-1573	118275	1565.85	633.737	237.625	0.375
13	BL6-B_Col_009.tif:0461-0827	452252	2782.1	1008.28	571.097	0.566																		14	1668ff_Col_026.tif:1201-0980	59226	944.171	347.106	217.25	0.626
14	BL6-B_Col_009.tif:0222-0955	449166	3153.77	1337.52	427.578	0.32																		1	1668ff_Col_027.tif:0286-1353	236879	1970.31	782.195	385.586	0.493
15	BL6-B_Col_009.tif:0342-1108	102669	1273.28	480.576	272.012	0.566																		2	1668ff_Col_027.tif:0390-1247	155471	1920.66	853.246	231.999	0.272
16	BL6-B_Col_009.tif:0282-1216	241795	1984.39	687.575	447.751	0.651																		3	1668ff_Col_027.tif:0401-1018	107766	1441.6	597.449	229.664	0.384
17	BL6-B_Col_009.tif:0265-1332	101766	1229.51	468.356	276.654	0.591																		4	1668ff_Col_027.tif:0482-1027	53351.5	866.93	286.991	236.694	0.825
18	BL6-B_Col_009.tif:0377-1285	215676	2169.07	912.042	301.09	0.33																		5	1668ff_Col_027.tif:0616-0993	341075	2819.29	1134.41	382.815	0.337
19	BL6-B_Col_009.tif:0438-1469	228020	2380.88	1051.79	276.028	0.262																		6	1668ff_Col_027.tif:0631-1512	66569.1	1059.38	433.473	195.533	0.451
20	BL6-B_Col_009.tif:0292-1589	111626	1432.32	600.754	236.581	0.394																		7	1668ff_Col_027.tif:0853-1109	63100.1	955.788	333.812	240.679	0.721
21	BL6-B_Col_009.tif:0553-1585	388021	2719.11	1094.03	451.582	0.413																		8	1668ff_Col_027.tif:1131-0827	279317	2039.91	738.862	481.331	0.651
22	BL6-B_Col_009.tif:0102-1260	369780	2519.58	1041.42	452.095	0.434																		9	1668ff_Col_027.tif:1282-0686	288559	2091.57	792.932	463.349	0.584
23	BL6-B_Col_009.tif:0152-1367	512117	3176.57	1352.66	482.047	0.356																		10	1668ff_Col_027.tif:1352-0869	508270	4019.01	1757.32	368.259	0.21
24	BL6-B_Col_009.tif:0034-1519	31212.3	682.756	234.322	169.599	0.724																		11	1668ff_Col_027.tif:0096-0908	23371.3	588.291	204.294	145.659	0.713
25	BL6-B_Col_009.tif:0092-1558	150767	1471.42	514.599	373.034	0.725																		12	1668ff_Col_027.tif:0843-1622	421798	2567.45	983.309	546.166	0.555
26	BL6-B_Col_009.tif:0069-1849	130218	1466.75	578.733	286.487	0.495																		1	1668ff_Col_028.tif:0090-0958	836785	3669.05	1253.33	850.079	0.678
27	BL6-B_Col_009.tif:0211-1874	105931	1253.01	447.838	301.17	0.672																		2	1668ff_Col_028.tif:0146-1148	102854	1315.8	470.396	278.399	0.592
28	BL6-B_Col_009.tif:0118-1982	241644	1880.34	613.864	501.204	0.816																		3	1668ff_Col_028.tif:0201-1107	138937	1412.12	511.864	345.599	0.675
29	BL6-B_Col_009.tif:1391-1276	287359	2519.22	915.717	399.552	0.436																		4	1668ff_Col_028.tif:0335-1188	192516	1721	510.36	480.286	0.941
1	BL6-B_Col_008.tif:0169-0603	256899	2536.81	1020.67	320.471	0.314																		5	1668ff_Col_028.tif:0440-1263	184185	1662.38	623.483	376.132	0.603
2	BL6-B_Col_008.tif:0197-0735	124021	1688.47	736.993	214.261	0.291																		6	1668ff_Col_028.tif:1068-1021	334263	2643.88	1160.8	366.641	0.316
3	BL6-B_Col_008.tif:0523-0654	61395.8	984.324	387.518	201.724	0.521																		7	1668ff_Col_028.tif:0984-0879	1.4356e+06	5216.34	2037.25	897.221	0.44
4	BL6-B_Col_008.tif:0581-0724	100060	1488.21	508.273	250.653	0.493																		8	1668ff_Col_028.tif:0853-0739	288078	2110.86	805.861	455.155	0.565
5	BL6-B_Col_008.tif:0747-0594	269344	1971.49	676.201	507.156	0.75																		9	1668ff_Col_028.tif:1294-1094	78140.8	1054.83	381.525	260.775	0.684
6	BL6-B_Col_008.tif:0762-0503	123845	1505.28	626.022	251.884	0.402																		10	1668ff_Col_028.tif:1304-1193	169600	1562.59	539.541	400.233	0.742
7	BL6-B_Col_008.tif:0854-0336	96898.5	1183.7	422.141	292.261	0.692																		11	1668ff_Col_028.tif:1240-1290	226244	2111.19	828.108	347.856	0.42
8	BL6-B_Col_008.tif:0907-0313	85030.8	1142.92	402.128	269.229	0.67																		12	1668ff_Col_028.tif:1133-1386	159852	1582.18	582.231	349.569	0.6
9	BL6-B_Col_008.tif:0961-0361	52112.4	857.524	290.045	228.763	0.789																		13	1668ff_Col_028.tif:1440-1678	359483	2283.78	739.628	618.835	0.837
10	BL6-B_Col_008.tif:0745-0102	126706	2034.41	708.226	227.79	0.322																		1	1668ff_Col_029.tif:0607-0401	59175.3	913.643	325.841	231.23	0.71
11	BL6-B_Col_008.tif:0877-0192	252057	2039.22	707.797	453.419	0.641																		2	1668ff_Col_029.tif:0687-0409	52693.1	1041.08	443.097	151.414	0.342
12	BL6-B_Col_008.tif:1137-0310	161355	1569.56	531.536	386.51	0.727																		3	1668ff_Col_029.tif:0657-0491	123440	1433.24	517.344	303.8	0.587
13	BL6-B_Col_008.tif:1465-0535	179119	1570.2	540.538	421.916	0.781																		4	1668ff_Col_029.tif:0740-0572	60314.8	926.161	327.094	234.78	0.718
14	BL6-B_Col_008.tif:1221-0838	327377	2409.76	948.24	439.583	0.464																		5	1668ff_Col_029.tif:0708-0626	114021	1291.78	460.312	315.385	0.685
15	BL6-B_Col_008.tif:1436-1056	190937	1736.42	574.075	423.478	0.738																		6	1668ff_Col_029.tif:1449-0455	112020	1519.52	649.411	219.628	0.338
16	BL6-B_Col_008.tif:1103-0872	497489	2824.84	1024.29	618.4	0.604																		7	1668ff_Col_029.tif:0524-1197	735729	3599.78	1386.25	675.752	0.487
17	BL6-B_Col_008.tif:0980-0734	183159	1593.02	505.072	461.726	0.914																		8	1668ff_Col_029.tif:0815-1333	167575	1690.57	668.293	319.265	0.478
18	BL6-B_Col_008.tif:0975-0942	254465	1881.31	625.461	518.01	0.828																		9	1668ff_Col_029.tif:1299-1397	158662	1635.71	597.871	337.889	0.565
19	BL6-B_Col_008.tif:1136-1117	219765	1842.66	600.535	465.941	0.776																		10	1668ff_Col_029.tif:1414-1465	51629.6	842.873	297.623	220.873	0.742
20	BL6-B_Col_008.tif:1080-1182	67919.3	1034.14	369.144	234.265	0.635																		11	1668ff_Col_029.tif:1487-1532	183704	1660.93	536.516	435.96	0.813
21	BL6-B_Col_008.tif:1264-1365	185317	1649.53	604.708	390.193	0.645																		12	1668ff_Col_029.tif:1409-1790	87686.8	1140.41	404.684	275.885	0.682
22	BL6-B_Col_008.tif:1105-1422	458499	3041.38	1218.15	479.232	0.393																		13	1668ff_Col_029.tif:1118-1782	96473.2	1177.75	400.667	306.572	0.765
23	BL6-B_Col_008.tif:1248-1572	200872	1780.52	572.711	446.576	0.78																		1	1668ff_Col_030.tif:1039-0955	1.57231e+06	6084.09	1891.36	1058.46	0.56
24	BL6-B_Col_008.tif:1348-1606	258179	2308.87	953.954	344.59	0.361																		2	1668ff_Col_030.tif:1131-0717	545947	2906.03	1086.7	639.664	0.589
25	BL6-B_Col_008.tif:0784-1422	63879.8	985.202	345.803	235.204	0.68																		3	1668ff_Col_030.tif:1153-1149	114299	1555.38	620.265	234.626	0.378
26	BL6-B_Col_008.tif:0783-1782	297094	2054.78	722.245	523.744	0.725																		4	1668ff_Col_030.tif:0927-1154	37222	712.188	236.931	200.026	0.844
27	BL6-B_Col_008.tif:0887-1908	437072	2463.96	832.939	668.113	0.802																		5	1668ff_Col_030.tif:1316-0573	434611	3066.98	1084.66	510.172	0.47
28	BL6-B_Col_008.tif:0653-1865	376253	2263.78	705.334	679.196	0.963																		1	1668ff_Col_031.tif:0079-0099	27346.7	785.751	346.303	100.545	0.29
29	BL6-B_Col_008.tif:0611-1671	490314	2639.71	902.428	691.786	0.767																		2	1668ff_Col_031.tif:0153-0232	146761	2135.13	641.051	291.493	0.455
30	BL6-B_Col_008.tif:0197-1315	152549	1469.89	482.733	402.357	0.833																		3	1668ff_Col_031.tif:0449-0145	71785.2	1019.02	368.518	248.02	0.673
31	BL6-B_Col_008.tif:0075-1263	168832	1667.97	683.53	314.491	0.46																		4	1668ff_Col_031.tif:0667-0314	61986	929.556	282.322	279.549	0.99
32	BL6-B_Col_008.tif:0067-1193	136340	1499.47	563.999	307.791	0.546																		5	1668ff_Col_031.tif:1471-0318	228092	2108.8	680.295	426.897	0.628
33	BL6-B_Col_008.tif:0130-1118	146903	1518.54	544.592	343.456	0.631																		6	1668ff_Col_031.tif:0193-0909	149369	1770.81	765.67	248.387	0.324
34	BL6-B_Col_008.tif:0152-0970	279129	2488.16	1067.08	333.057	0.312																		7	1668ff_Col_031.tif:1077-0865	1.98221e+06	10640.5	2376.7	1061.9	0.447
35	BL6-B_Col_008.tif:0349-1084	56879.6	883.62	278.004	260.505	0.937																		8	1668ff_Col_031.tif:1232-1000	988762	6008.1	1482.52	849.185	0.573
36	BL6-B_Col_008.tif:0424-1022	97877	1211.02	401.333	310.517	0.774																		9	1668ff_Col_031.tif:1488-0651	55225.2	924.49	334.91	209.952	0.627
37	BL6-B_Col_008.tif:0441-0940	204636	1712.75	544.485	478.527	0.879																		1	1668ff_Col_032.tif:0217-1643	65733.5	1048.4	411.883	203.199	0.493
38	BL6-B_Col_008.tif:0756-0960	253060	2112.12	786.536	409.652	0.521																		2	1668ff_Col_032.tif:0439-1573	142963	1855.28	773.553	235.311	0.304
39	BL6-B_Col_008.tif:0800-1003	66639.7	1123.15	443.686	191.235	0.431																		3	1668ff_Col_032.tif:0519-1586	99233.2	1259.16	472.675	267.304	0.566
40	BL6-B_Col_008.tif:0787-1080	213694	1777.41	576.791	471.718	0.818																		4	1668ff_Col_032.tif:0558-1513	66771.6	979.614	323.893	262.483	0.81
41	BL6-B_Col_008.tif:0842-1219	483163	2609.41	840.393	732.017	0.871																		5	1668ff_Col_032.tif:0584-1590	35677.4	720.469	241.368	188.201	0.78
1	BL6-B_Col_007.tif:0080-0888	158897	1509.06	528.455	382.839	0.724																		6	1668ff_Col_032.tif:0644-1591	109311	1376.57	541.213	257.162	0.475
2	BL6-B_Col_007.tif:0228-0836	151119	1503.34	556.928	345.485	0.62																		7	1668ff_Col_032.tif:0695-1564	96650.5	1196.01	421.469	291.977	0.693
3	BL6-B_Col_007.tif:0176-0987	83625.8	1095.57	350.702	303.607	0.866																		8	1668ff_Col_032.tif:0641-1446	47097.2	809.206	269.849	222.22	0.823
4	BL6-B_Col_007.tif:0247-1047	222024	2087.46	831.242	340.08	0.409																		9	1668ff_Col_032.tif:0660-1487	169449	1848.63	756.627	285.145	0.377
5	BL6-B_Col_007.tif:0354-1158	119731	1500.27	627.496	242.943	0.387																		10	1668ff_Col_032.tif:0778-1411	98777.5	1195.74	438.356	286.907	0.655
6	BL6-B_Col_007.tif:0568-0512	315961	3265.05	1446.24	278.166	0.192																		11	1668ff_Col_032.tif:0883-1436	117844	1447.25	590.36	254.156	0.431
7	BL6-B_Col_007.tif:0773-0282	531361	3870.12	1676.61	403.522	0.241																		12	1668ff_Col_032.tif:0839-1519	188186	2180.72	956.698	250.451	0.262
8	BL6-B_Col_007.tif:0667-0292	35929.2	706.122	233.362	196.032	0.84																		13	1668ff_Col_032.tif:1128-1704	259313	1971.63	625.64	527.728	0.844
9	BL6-B_Col_007.tif:0731-0441	321632	2540.99	1070.43	382.569	0.357																		14	1668ff_Col_032.tif:1167-1382	108399	1327.41	488.933	282.285	0.577
10	BL6-B_Col_007.tif:0636-0666	72084.3	1005.91	319.742	287.046	0.898																		15	1668ff_Col_032.tif:1138-1067	283216	2512.34	1024.04	352.137	0.344
11	BL6-B_Col_007.tif:1088-0398	145900	1514.94	555.887	334.178	0.601																		16	1668ff_Col_032.tif:1225-0961	145115	1547.45	567.639	325.5	0.573
12	BL6-B_Col_007.tif:1233-0277	339847	2386.42	951.669	454.682	0.478																		17	1668ff_Col_032.tif:1319-0963	560431	3430.22	1188.95	600.164	0.505
13	BL6-B_Col_007.tif:1274-0194	293982	2891.37	1055.87	354.505	0.336																		18	1668ff_Col_032.tif:1410-0578	121136	1669.68	715.233	215.643	0.302
14	BL6-B_Col_007.tif:1383-0290	433133	2959.02	1144.26	481.956	0.421																		19	1668ff_Col_032.tif:0749-0548	178944	1761.08	527.076	432.269	0.82
15	BL6-B_Col_007.tif:1362-1812	211862	2006.37	849.724	317.457	0.374																		1	1668ff_Col_033.tif:0427-1750	1.79926e+06	9714.7	2338.87	979.489	0.419
16	BL6-B_Col_007.tif:0498-1277	390178	2695.39	1030.93	481.884	0.467																		2	1668ff_Col_033.tif:0442-1914	420000	2511.83	944.667	566.084	0.599
1	BL6-B_Col_006.tif:0086-0363	303692	2145.46	808.657	478.167	0.591																		3	1668ff_Col_033.tif:0651-1691	279114	2295.88	976.515	363.926	0.373
2	BL6-B_Col_006.tif:0324-0360	159348	1844.73	741.438	273.642	0.369																		4	1668ff_Col_033.tif:0598-1497	398959	2594.26	1040.51	488.194	0.469
3	BL6-B_Col_006.tif:0303-0428	110096	1371.64	534.647	262.189	0.49																		5	1668ff_Col_033.tif:0568-1881	326363	2446.96	996.284	417.088	0.419
4	BL6-B_Col_006.tif:0177-0617	207747	1849.74	695.786	380.163	0.546																		6	1668ff_Col_033.tif:0709-1839	1.20771e+06	5019.78	2088.44	736.295	0.353
5	BL6-B_Col_006.tif:0479-0391	471747	2946.93	1128.85	532.085	0.471																		7	1668ff_Col_033.tif:0568-1208	492469	2829.7	1065.09	588.713	0.553
6	BL6-B_Col_006.tif:0471-0538	170538	1675.71	636.05	341.382	0.537																		8	1668ff_Col_033.tif:0445-1428	814680	4524	1811.77	572.525	0.316
7	BL6-B_Col_006.tif:0083-0787	100210	1192.95	427.802	298.25	0.697																		9	1668ff_Col_033.tif:0499-0555	116907	1324.36	512.841	290.248	0.566
8	BL6-B_Col_006.tif:0182-0830	305148	2126.71	776.675	500.242	0.644																		10	1668ff_Col_033.tif:0535-0744	163270	1881.77	769.861	270.025	0.351
9	BL6-B_Col_006.tif:0264-0649	1.03189e+06	4719.35	1953.7	672.487	0.344																		11	1668ff_Col_033.tif:0709-0648	315576	2243.4	886.125	453.44	0.512
10	BL6-B_Col_006.tif:0782-0744	108716	1306.72	506.833	273.111	0.539																		12	1668ff_Col_033.tif:0780-0736	193554	1764.21	700.516	351.799	0.502
11	BL6-B_Col_006.tif:0913-0977	176259	1638.56	592.373	378.849	0.64																		13	1668ff_Col_033.tif:0758-0503	395743	2407.15	816.926	616.794	0.755
12	BL6-B_Col_006.tif:0957-0224	333249	2307.03	687.499	617.172	0.898																		14	1668ff_Col_033.tif:0891-0464	365079	2257.32	761.786	610.189	0.801
13	BL6-B_Col_006.tif:1426-0414	125000	1720.5	749.915	212.23	0.283																		1	1668ff_Col_034.tif:0091-0175	140405	2114.09	942.605	189.655	0.201
14	BL6-B_Col_006.tif:1415-1073	206116	1711.01	561.845	467.096	0.831																		2	1668ff_Col_034.tif:0329-0319	470339	3686.45	1510.66	396.418	0.262
15	BL6-B_Col_006.tif:1089-1032	48700.2	942.141	362.705	170.957	0.471																		3	1668ff_Col_034.tif:0547-0428	341049	2356.23	939.325	462.287	0.492
16	BL6-B_Col_006.tif:1017-1160	57331.2	905.466	308.61	236.533	0.766																		4	1668ff_Col_034.tif:0348-0198	1.65048e+06	8418.9	2589.91	811.401	0.313
17	BL6-B_Col_006.tif:0761-1052	179295	1819.93	729.975	312.73	0.428																		5	1668ff_Col_034.tif:0733-0347	85509.2	1200.41	463.537	234.876	0.507
18	BL6-B_Col_006.tif:0668-1154	299226	2124.71	690.123	552.056	0.8																		6	1668ff_Col_034.tif:0533-0881	267416	2145.79	855.577	397.959	0.465
19	BL6-B_Col_006.tif:0726-1302	212213	1882.66	737.085	366.577	0.497																		7	1668ff_Col_034.tif:0670-1477	142431	1648.27	644.995	281.163	0.436
20	BL6-B_Col_006.tif:0493-1116	139150	1623.25	599.522	295.522	0.493																		8	1668ff_Col_034.tif:0870-1434	222800	2020.73	851.873	333.005	0.391
21	BL6-B_Col_006.tif:0455-0993	44133.7	795.545	277.154	202.75	0.732																		9	1668ff_Col_034.tif:1003-1459	301397	2381.67	959.042	400.139	0.417
22	BL6-B_Col_006.tif:0113-1448	123293	1403.05	548.945	285.971	0.521																		10	1668ff_Col_034.tif:1050-1255	252729	2217.56	935.469	343.983	0.368
23	BL6-B_Col_006.tif:0233-1381	41273.5	805.278	308.657	170.257	0.552																		11	1668ff_Col_034.tif:1184-1741	513688	2859.91	1063.22	615.156	0.579
24	BL6-B_Col_006.tif:0321-1584	163588	1515.8	525.602	396.283	0.754																		12	1668ff_Col_034.tif:1333-1791	176209	1716.06	643.567	348.614	0.542
25	BL6-B_Col_006.tif:0715-1625	113784	1329.86	471.711	307.126	0.651																		13	1668ff_Col_034.tif:1259-0919	413012	2585.51	957.192	549.381	0.574
26	BL6-B_Col_006.tif:0897-1686	144068	1457.88	530.24	345.944	0.652																		14	1668ff_Col_034.tif:1490-0822	132885	1434.72	525.703	321.844	0.612
27	BL6-B_Col_006.tif:0983-1672	714972	4216.23	1759.36	517.422	0.294																		15	1668ff_Col_034.tif:1376-0605	119845	1406.81	561.357	271.825	0.484
28	BL6-B_Col_006.tif:1460-1580	326048	2259.55	844.221	491.739	0.582																		16	1668ff_Col_034.tif:1456-0660	102246	1234.36	463.215	281.045	0.607
29	BL6-B_Col_006.tif:0415-1972	139602	1417.95	506.048	351.245	0.694																		1	1668ff_Col_035.tif:0107-0746	629279	2996.83	1043.7	767.677	0.736
30	BL6-B_Col_006.tif:0166-1984	115616	1421.82	578.321	254.541	0.44																		2	1668ff_Col_035.tif:0406-0878	333048	2342.18	886.429	478.38	0.54
31	BL6-B_Col_006.tif:0106-1880	184865	1600.48	506.623	464.601	0.917																		3	1668ff_Col_035.tif:0536-0758	95612.3	1189.19	414.148	293.946	0.71
1	BL6-B_Col_005.tif:0134-0077	211762	1899.27	756.631	356.347	0.471																		4	1668ff_Col_035.tif:0528-0899	441295	2611.86	948.288	592.515	0.625
2	BL6-B_Col_005.tif:0181-0534	152950	1476.35	497.287	391.61	0.787																		5	1668ff_Col_035.tif:0601-0994	423773	2457.75	850.828	634.164	0.745
3	BL6-B_Col_005.tif:0142-0611	139301	1405.77	464.756	381.627	0.821																		6	1668ff_Col_035.tif:0696-0577	69936.8	1074.34	420.067	211.981	0.505
4	BL6-B_Col_005.tif:0231-0686	124448	1386.23	490.81	322.837	0.658																		7	1668ff_Col_035.tif:0688-0760	557696	2881.61	991.734	715.999	0.722
5	BL6-B_Col_005.tif:0487-0435	594062	4003.15	1532.56	493.542	0.322																		8	1668ff_Col_035.tif:0864-0678	575193	2905.12	1061.87	689.686	0.65
6	BL6-B_Col_005.tif:0790-0203	235873	2265.05	831.136	361.341	0.435																		9	1668ff_Col_035.tif:0938-0884	246830	1980.44	745.561	421.526	0.565
7	BL6-B_Col_005.tif:0937-0100	83676	1078.03	350.318	304.122	0.868																		10	1668ff_Col_035.tif:0821-1042	543719	2993.03	886.873	780.59	0.88
8	BL6-B_Col_005.tif:1019-0422	186797	1645.21	555.003	428.533	0.772																		11	1668ff_Col_035.tif:1036-0768	116882	1514.59	643.272	231.347	0.36
9	BL6-B_Col_005.tif:1085-0266	87389.3	1141.51	396.04	280.95	0.709																		12	1668ff_Col_035.tif:0951-1060	980988	6910.83	3114.44	401.046	0.129
10	BL6-B_Col_005.tif:1198-0342	120985	1386.98	446.607	344.918	0.772																		13	1668ff_Col_035.tif:1306-0899	177323	1926.29	704.948	320.272	0.454
11	BL6-B_Col_005.tif:1239-0248	379314	2928.32	1144.54	421.967	0.369																		14	1668ff_Col_035.tif:1027-1694	260199	2340.27	1024.52	323.367	0.316
12	BL6-B_Col_005.tif:1313-0120	153402	1511.4	530.998	367.831	0.693																		15	1668ff_Col_035.tif:0962-1951	202822	2252.23	996.198	259.226	0.26
13	BL6-B_Col_005.tif:1443-0086	177488	1762.09	713.793	316.598	0.444																		16	1668ff_Col_035.tif:0925-1824	57529.4	924.434	307.486	238.218	0.775
14	BL6-B_Col_005.tif:1439-0161	103698	1283.97	490.98	268.916	0.548																		17	1668ff_Col_035.tif:0942-1757	59580.5	942.238	328.774	230.736	0.702
15	BL6-B_Col_005.tif:1317-0527	252734	1901.86	684.973	469.786	0.686																		18	1668ff_Col_035.tif:0897-1517	76469.6	1068.54	365.515	266.375	0.729
16	BL6-B_Col_005.tif:0816-0872	349181	2238.01	756.331	587.826	0.777																		19	1668ff_Col_035.tif:0540-1533	165347	1580.67	531.371	396.194	0.746
17	BL6-B_Col_005.tif:0481-0754	163940	1623.46	598.024	349.04	0.584																		20	1668ff_Col_035.tif:0582-1605	27017.6	658.468	235.821	145.873	0.619
18	BL6-B_Col_005.tif:0336-0905	417025	2720.66	1118.62	474.669	0.424																		21	1668ff_Col_035.tif:0760-1720	1.97925e+06	5707.22	2213.19	1138.65	0.514
19	BL6-B_Col_005.tif:0046-0921	265731	2062.68	807.098	419.204	0.519																		22	1668ff_Col_035.tif:0231-1943	265339	1990.5	713.749	473.333	0.663
20	BL6-B_Col_005.tif:0108-1078	153703	1699.11	637.633	306.917	0.481																		23	1668ff_Col_035.tif:0157-1413	635508	3525.22	1462.14	553.405	0.378
21	BL6-B_Col_005.tif:0197-1389	127032	1381.83	476.597	339.368	0.712																		24	1668ff_Col_035.tif:0435-1289	650625	3028.09	1038.47	797.711	0.768
22	BL6-B_Col_005.tif:0181-1917	259082	2010.27	707.549	466.22	0.659																		1	1668ff_Col_036.tif:0114-1955	93738.6	1145.86	402.36	296.629	0.737
1	BL6-B_Col_004.tif:0318-0085	31889.7	744.667	290.692	139.678	0.481																		2	1668ff_Col_036.tif:0214-1923	430407	2843.06	1150.67	476.255	0.414
2	BL6-B_Col_004.tif:0343-0133	236701	1912.3	633.206	475.955	0.752																		3	1668ff_Col_036.tif:0463-1443	156256	1619.05	633.685	313.96	0.495
3	BL6-B_Col_004.tif:0421-0051	104401	1263.1	459.893	289.039	0.628																		4	1668ff_Col_036.tif:0793-1490	256198	1908.93	645.353	505.463	0.783
4	BL6-B_Col_004.tif:0516-0146	93385.9	1234.5	412.828	288.02	0.698																		5	1668ff_Col_036.tif:0666-1671	439168	2716.45	1089.67	513.153	0.471
5	BL6-B_Col_004.tif:0716-0092	211134	2033.33	584.641	459.812	0.786																		6	1668ff_Col_036.tif:0822-1776	242753	1824.53	564.921	547.126	0.969
6	BL6-B_Col_004.tif:0710-0208	73765.3	1073.4	346.094	271.374	0.784																		7	1668ff_Col_036.tif:0932-1641	114704	1259.91	398.866	366.154	0.918
7	BL6-B_Col_004.tif:0789-0158	46115.9	850.867	329.121	178.404	0.542																		8	1668ff_Col_036.tif:1013-1764	137898	1696.2	668.304	262.721	0.393
8	BL6-B_Col_004.tif:1198-0052	155133	1471.51	458.037	431.235	0.941																		9	1668ff_Col_036.tif:1046-1899	520829	3533.94	1501.66	441.605	0.294
9	BL6-B_Col_004.tif:1212-0418	156362	1506.88	512.486	388.472	0.758																		10	1668ff_Col_036.tif:0724-0969	193200	2135.39	764.87	321.61	0.42
10	BL6-B_Col_004.tif:1281-0448	111652	1472.24	602.352	236.007	0.392																		11	1668ff_Col_036.tif:0659-0899	121769	1363.63	506.014	306.397	0.606
11	BL6-B_Col_004.tif:1446-0336	34198	684.015	219.443	198.422	0.904																		12	1668ff_Col_036.tif:0676-0722	700330	3597.31	1332.66	669.104	0.502
12	BL6-B_Col_004.tif:1007-0649	152524	1476.4	514.138	377.718	0.735																		13	1668ff_Col_036.tif:0413-1028	433193	2592.72	987.812	558.363	0.565
13	BL6-B_Col_004.tif:0615-0470	159775	1549.65	457.415	444.741	0.972																		14	1668ff_Col_036.tif:0850-0476	238474	2290.24	867.343	350.074	0.404
14	BL6-B_Col_004.tif:0536-0526	85382.1	1149.95	343.662	316.334	0.92																		1	1668ff_Col_037.tif:0100-0439	251413	1875.35	644.108	496.98	0.772
15	BL6-B_Col_004.tif:0581-0562	131222	1431.55	539.927	309.444	0.573																		2	1668ff_Col_037.tif:0038-0551	62137.9	1079.48	405.017	195.341	0.482
16	BL6-B_Col_004.tif:0575-0693	201374	1790.38	668.619	383.474	0.574																		3	1668ff_Col_037.tif:0136-0655	147698	1423.09	484.91	387.814	0.8
17	BL6-B_Col_004.tif:0173-0555	145022	1466.45	499.636	369.564	0.74																		4	1668ff_Col_037.tif:0247-0443	29296.5	662.984	251.26	148.458	0.591
18	BL6-B_Col_004.tif:0071-0634	84704.7	1255.47	421.483	255.88	0.607																		5	1668ff_Col_037.tif:0272-0574	62264.5	925.773	304.55	260.311	0.855
19	BL6-B_Col_004.tif:0137-0654	173675	1754.7	638.688	346.224	0.542																		6	1668ff_Col_037.tif:0561-0361	57504.1	890.652	306.721	238.707	0.778
20	BL6-B_Col_004.tif:0206-0684	251781	1944.43	727.008	440.954	0.607																		7	1668ff_Col_037.tif:0471-0445	497255	4920.22	1934.46	327.288	0.169
21	BL6-B_Col_004.tif:0368-0657	274914	2258.87	894.106	391.487	0.438																		8	1668ff_Col_037.tif:0617-0678	60973.1	957.874	301.325	257.64	0.855
22	BL6-B_Col_004.tif:0126-0787	150968	1537.54	522.471	367.903	0.704																		9	1668ff_Col_037.tif:0760-0346	277645	2062.64	751.166	470.614	0.627
23	BL6-B_Col_004.tif:0202-0801	96446.9	1192.65	383.172	320.482	0.836																		10	1668ff_Col_037.tif:0850-0202	548479	2843.96	1027.66	679.547	0.661
24	BL6-B_Col_004.tif:0277-0744	75822.7	1039.1	365.537	264.106	0.723																		11	1668ff_Col_037.tif:0949-0271	144330	1431.71	494.086	371.932	0.753
25	BL6-B_Col_004.tif:0352-0767	213091	1810.03	648.993	418.058	0.644																		12	1668ff_Col_037.tif:1074-0154	883832	4412.08	1612.91	697.7	0.433
26	BL6-B_Col_004.tif:0470-0713	258731	2089.29	763.634	431.393	0.565																		13	1668ff_Col_037.tif:1090-0398	79837.3	1158.83	447.568	227.121	0.507
27	BL6-B_Col_004.tif:0528-0777	67467.7	967.462	345.113	248.911	0.721																		14	1668ff_Col_037.tif:0932-0388	172310	2880.84	1169.16	187.648	0.16
28	BL6-B_Col_004.tif:0498-0839	36983	724.275	259.142	181.709	0.701																		15	1668ff_Col_037.tif:1031-0536	476998	2654.58	915.499	663.39	0.725
29	BL6-B_Col_004.tif:0110-0955	212991	1890.78	681.877	397.709	0.583																		16	1668ff_Col_037.tif:0880-0523	67556.6	979.986	352.24	244.196	0.693
30	BL6-B_Col_004.tif:0140-1006	37509.9	784.721	314.345	151.932	0.483																		17	1668ff_Col_037.tif:1404-0239	199910	2526.06	1137.01	223.861	0.197
31	BL6-B_Col_004.tif:0221-0910	169083	1560.42	491.755	437.786	0.89																		18	1668ff_Col_037.tif:1327-0708	132530	2488.94	843.666	200.012	0.237
32	BL6-B_Col_004.tif:0245-1044	103322	1222.41	452.712	290.589	0.642																		19	1668ff_Col_037.tif:1077-0791	1.52939e+06	4770.6	1572.56	1238.29	0.787
33	BL6-B_Col_004.tif:0285-0944	57883.2	997.52	350.447	210.301	0.6																		20	1668ff_Col_037.tif:0938-0862	154458	1507.66	527.898	372.539	0.706
34	BL6-B_Col_004.tif:0172-1154	82873.1	1324.88	454.563	232.129	0.511																		21	1668ff_Col_037.tif:1153-1037	1.43497e+06	4986.35	2016.7	905.965	0.449
35	BL6-B_Col_004.tif:0088-1258	34172.9	746.547	285.504	152.398	0.534																		22	1668ff_Col_037.tif:1427-1011	61707.4	1073	446.869	175.819	0.393
36	BL6-B_Col_004.tif:0087-1735	88292.6	1143.49	402.96	278.979	0.692																		23	1668ff_Col_037.tif:1393-1134	105639	1390.46	570.672	235.695	0.413
37	BL6-B_Col_004.tif:0174-1895	241945	1996.48	744.012	414.045	0.557																		24	1668ff_Col_037.tif:1338-1213	66417.1	970.155	335.688	251.915	0.75
38	BL6-B_Col_004.tif:0406-1927	314155	2518.69	972.231	411.419	0.423																		25	1668ff_Col_037.tif:1459-1201	103006	1204.32	411.936	318.378	0.773
39	BL6-B_Col_004.tif:0608-1789	118250	1360.06	498.166	302.231	0.607																		26	1668ff_Col_037.tif:1137-1382	60745.2	943.336	347.267	222.72	0.641
40	BL6-B_Col_004.tif:0854-1576	70077.1	994.661	349.032	255.636	0.732																		27	1668ff_Col_037.tif:1066-1404	128023	1336.76	459.507	354.738	0.772
41	BL6-B_Col_004.tif:0811-1988	200295	1753.02	645.866	394.856	0.611																		28	1668ff_Col_037.tif:0940-1507	40311.1	771.09	285.856	179.551	0.628
42	BL6-B_Col_004.tif:0897-1982	66740	987.881	355.378	239.115	0.673																		29	1668ff_Col_037.tif:0710-1361	64670	957.345	339.238	242.722	0.715
43	BL6-B_Col_004.tif:1032-1518	66965.9	1019.71	361.618	235.784	0.652																		30	1668ff_Col_037.tif:0629-1334	398224	2519.79	981.163	516.77	0.527
44	BL6-B_Col_004.tif:1153-1793	48374	854.337	292.736	210.4	0.719																		31	1668ff_Col_037.tif:0361-0913	94472.9	1171.88	410.625	292.935	0.713
45	BL6-B_Col_004.tif:1259-1723	112003	1366.46	481.711	296.041	0.615																		32	1668ff_Col_037.tif:0437-0967	44995.5	792.752	265.617	215.687	0.812
46	BL6-B_Col_004.tif:1294-1425	117648	1382.92	505.711	296.205	0.586																		33	1668ff_Col_037.tif:0487-0887	67126.1	975.378	312.843	273.196	0.873
47	BL6-B_Col_004.tif:1236-1491	32416.6	721.252	285.131	144.755	0.508																		34	1668ff_Col_037.tif:0400-1237	565090	2850.59	996.874	721.751	0.724
48	BL6-B_Col_004.tif:1315-1502	97877	1285.35	523.621	237.998	0.455																		35	1668ff_Col_037.tif:0129-1330	146229	1599.43	588.954	316.128	0.537
49	BL6-B_Col_004.tif:1403-1435	103598	1225.94	450.731	292.646	0.649																		36	1668ff_Col_037.tif:0250-1328	301245	2295.95	906.88	422.941	0.466
50	BL6-B_Col_004.tif:1372-1595	205037	1891.53	732.217	356.536	0.487																		37	1668ff_Col_037.tif:0256-1477	78444.6	1033.52	326.281	306.112	0.938
51	BL6-B_Col_004.tif:1422-1124	281814	2135.55	763.121	470.196	0.616																		38	1668ff_Col_037.tif:0348-1454	104424	1234.03	452.309	293.951	0.65
52	BL6-B_Col_004.tif:1332-1021	200346	1871.92	657.292	388.089	0.59																		39	1668ff_Col_037.tif:0365-1571	216292	2135.18	914.287	301.21	0.329
53	BL6-B_Col_004.tif:1331-0962	28653.1	617.818	201.876	180.716	0.895																		40	1668ff_Col_037.tif:0459-1430	429217	3685.43	1516.66	360.33	0.238
54	BL6-B_Col_004.tif:1256-0957	159072	1617.68	527.819	383.724	0.727																		41	1668ff_Col_037.tif:0731-1504	1.26605e+06	4625.94	1745.66	923.426	0.529
55	BL6-B_Col_004.tif:1208-1018	77353.2	1091.85	401.159	245.511	0.612																		42	1668ff_Col_037.tif:0831-1670	48869.6	890.512	359.287	173.184	0.482
56	BL6-B_Col_004.tif:1252-0825	145222	1550.31	531.875	347.643	0.654																		43	1668ff_Col_037.tif:0553-1739	95561.7	1266.44	510.4	238.387	0.467
57	BL6-B_Col_004.tif:1065-0899	106709	1239.75	380.913	356.684	0.936																		44	1668ff_Col_037.tif:0762-0687	502345	2938.63	1085.99	588.96	0.542
58	BL6-B_Col_004.tif:0930-1274	86962.8	1086.99	363.883	304.286	0.836										Total = 325	Average	240572	1990.54	741.858	386.297	0.594597		Total = 550	Average	325751	2197.52	797.423	424.154	0.583338
59	BL6-B_Col_004.tif:1041-1126	327553	2317.69	869.804	479.48	0.551											Median	192606	1745.87	621.919	371.145	0.604			Median	200796	1867.29	689.061	367.596	0.5815
60	BL6-B_Col_004.tif:1014-0964	601187	3481.79	1368.4	559.378	0.409											StDev	182267	983.667	385.369	116.287	0.197329			StDev	427148	1409.24	476.058	232.486	0.191729
61	BL6-B_Col_004.tif:0897-0831	153452	1510.54	495.781	394.087	0.795
62	BL6-B_Col_004.tif:0864-1066	345468	2965.66	1120.56	392.539	0.35
63	BL6-B_Col_004.tif:0730-0869	82647.3	1066.22	334.71	314.391	0.939
64	BL6-B_Col_004.tif:0717-1153	149111	1463.17	498.133	381.132	0.765
1	BL6-B_Col_003.tif:0378-0360	243626	2296.8	907.684	341.743	0.376
2	BL6-B_Col_003.tif:0432-0444	140932	1431.46	440.949	406.941	0.923
3	BL6-B_Col_003.tif:0474-0367	262017	2298.6	832.187	400.885	0.482
4	BL6-B_Col_003.tif:0593-0369	198062	1700.43	583.967	431.841	0.739
5	BL6-B_Col_003.tif:0483-0507	108691	1258.43	404.399	342.211	0.846
6	BL6-B_Col_003.tif:0471-0571	116419	1440.19	538.612	275.205	0.511
7	BL6-B_Col_003.tif:0479-0645	157943	1515.69	498.12	403.717	0.81
8	BL6-B_Col_003.tif:0559-0611	75797.6	1044.46	336.133	287.114	0.854
9	BL6-B_Col_003.tif:0583-0582	55800.7	1036.99	378.873	187.524	0.495
10	BL6-B_Col_003.tif:0625-0482	104601	1313.18	487.15	273.391	0.561
11	BL6-B_Col_003.tif:0691-0562	156839	1555.56	536.578	372.162	0.694
12	BL6-B_Col_003.tif:0747-0457	182682	1709.83	662.732	350.968	0.53
13	BL6-B_Col_003.tif:0833-0667	173248	1823.53	706.472	312.236	0.442
14	BL6-B_Col_003.tif:0940-0683	131925	1399.24	493.737	340.204	0.689
15	BL6-B_Col_003.tif:1001-0656	72912.2	1060.89	392.188	236.71	0.604
16	BL6-B_Col_003.tif:1475-1013	50581.9	879.255	323.737	198.936	0.614
17	BL6-B_Col_003.tif:1456-1062	89095.5	1185.22	440.282	257.653	0.585
18	BL6-B_Col_003.tif:1452-1146	193822	1696.51	579.468	425.877	0.735
19	BL6-B_Col_003.tif:1328-1081	126229	1381.62	513.975	312.7	0.608
20	BL6-B_Col_003.tif:1071-0786	122917	1341.41	404.309	387.088	0.957
21	BL6-B_Col_003.tif:1002-0751	110698	1425.47	523.42	269.277	0.514
22	BL6-B_Col_003.tif:1022-0894	118025	1378.31	444.147	338.342	0.762
23	BL6-B_Col_003.tif:0937-0960	216980	1869.51	713.812	387.032	0.542
24	BL6-B_Col_003.tif:0811-0872	45890.1	794.313	254.711	229.393	0.901
25	BL6-B_Col_003.tif:0787-0985	290771	2586.64	734.751	503.873	0.686
26	BL6-B_Col_003.tif:0675-0817	76475.1	1136.93	417.156	233.416	0.56
27	BL6-B_Col_003.tif:0696-0881	24613.5	587.222	208.439	150.35	0.721
28	BL6-B_Col_003.tif:0657-0943	175883	1902.68	715.914	312.804	0.437
29	BL6-B_Col_003.tif:0615-0837	185643	1630.07	592.685	398.808	0.673
30	BL6-B_Col_003.tif:0537-0764	291423	2500.19	944.465	392.869	0.416
31	BL6-B_Col_003.tif:0396-0666	100537	1211.81	396.057	323.204	0.816
32	BL6-B_Col_003.tif:0370-0756	199141	1744.5	650.224	389.95	0.6
33	BL6-B_Col_003.tif:0310-0689	112404	1240.09	400.097	357.707	0.894
34	BL6-B_Col_003.tif:0287-0622	107211	1262.6	467.411	292.045	0.625
35	BL6-B_Col_003.tif:0258-0735	198740	1912.15	725.592	348.74	0.481
36	BL6-B_Col_003.tif:0351-1136	204686	2049.33	789.934	329.92	0.418
37	BL6-B_Col_003.tif:0373-1205	31262.4	658.914	201.558	197.485	0.98
38	BL6-B_Col_003.tif:0405-1386	397379	2912.7	1071.38	472.249	0.441
39	BL6-B_Col_003.tif:0332-1362	63076.9	938.328	306.024	262.437	0.858
40	BL6-B_Col_003.tif:0550-1323	351690	2423.42	933.313	479.781	0.514
41	BL6-B_Col_003.tif:0641-1436	64256.1	1343.56	553.369	147.846	0.267
42	BL6-B_Col_003.tif:0968-1499	104978	1179.85	386.314	345.992	0.896
43	BL6-B_Col_003.tif:1055-1608	284247	2408.95	938.664	385.564	0.411
44	BL6-B_Col_003.tif:1163-1677	248218	2080.8	666.064	474.49	0.712
45	BL6-B_Col_003.tif:1268-1554	49703.8	847.801	301.541	209.871	0.696
46	BL6-B_Col_003.tif:1332-1715	200396	1775.77	643.241	396.666	0.617
47	BL6-B_Col_003.tif:0997-1924	178868	1680.81	599.531	379.867	0.634
48	BL6-B_Col_003.tif:0897-1793	187274	1726.15	618.807	385.329	0.623
49	BL6-B_Col_003.tif:0874-1690	202528	1762.76	660.312	390.523	0.591
50	BL6-B_Col_003.tif:0657-1907	244931	1903.5	648.668	480.763	0.741
51	BL6-B_Col_003.tif:0566-1807	171969	1554.08	537.101	407.665	0.759
52	BL6-B_Col_003.tif:0515-1919	247565	1929.7	599.65	525.657	0.877
53	BL6-B_Col_003.tif:0403-1772	284950	2346.74	946.754	383.214	0.405
54	BL6-B_Col_003.tif:0335-1831	100737	1301.09	500.557	256.24	0.512
55	BL6-B_Col_003.tif:0756-1931	186270	1928.18	846.333	280.228	0.331
56	BL6-B_Col_003.tif:0826-2014	96246.2	1288.72	494.249	247.941	0.502
57	BL6-B_Col_003.tif:0823-1879	45488.6	822.127	299.196	193.578	0.647
1	BL6-B_Col_002.tif:0154-0319	108591	1227.88	415.972	332.383	0.799
2	BL6-B_Col_002.tif:0418-0263	99934.4	1221.88	454.197	280.144	0.617
3	BL6-B_Col_002.tif:0503-0179	47470.7	809.437	278.19	217.267	0.781
4	BL6-B_Col_002.tif:0224-0634	194073	1689.35	540.19	457.434	0.847
5	BL6-B_Col_002.tif:0359-0614	277975	2187.45	838.072	422.313	0.504
6	BL6-B_Col_002.tif:0933-0026	53918.9	885.801	319.034	215.186	0.674
7	BL6-B_Col_002.tif:1366-0793	149939	1492.46	526.812	362.385	0.688
8	BL6-B_Col_002.tif:1134-1021	604073	6214.23	2389.68	321.855	0.135
9	BL6-B_Col_002.tif:0335-1045	218486	1819.97	599.651	463.911	0.774
10	BL6-B_Col_002.tif:0291-0786	342959	2403.33	863.525	505.681	0.586
11	BL6-B_Col_002.tif:0176-0849	189256	1691.24	539.133	446.954	0.829
12	BL6-B_Col_002.tif:0093-0782	381723	2946.13	1218	399.035	0.328
13	BL6-B_Col_002.tif:1094-1495	166424	1571.77	526.912	402.149	0.763
14	BL6-B_Col_002.tif:1294-1415	596546	4073.08	1595.03	476.194	0.299
15	BL6-B_Col_002.tif:1311-1913	434438	2693.65	1057.41	523.112	0.495
16	BL6-B_Col_002.tif:1120-1858	441914	2872.52	1089.87	516.266	0.474
17	BL6-B_Col_002.tif:0891-1640	400516	2686.19	840.455	606.757	0.722
18	BL6-B_Col_002.tif:0965-1515	374346	2505.62	811.351	587.456	0.724
19	BL6-B_Col_002.tif:0775-1981	84478.9	1181.93	451.666	238.145	0.527
20	BL6-B_Col_002.tif:0721-1963	249447	2470.5	1102.98	287.952	0.261
21	BL6-B_Col_002.tif:0651-1953	103547	1281.19	493.069	267.388	0.542
22	BL6-B_Col_002.tif:0518-1775	1.53788e+06	8204.36	3234.63	605.352	0.187
23	BL6-B_Col_002.tif:1278-1578	108465	1714.01	780.468	176.948	0.227
1	BL6-B_Col_001.tif:0137-0434	170714	1567.27	541.059	401.731	0.742
2	BL6-B_Col_001.tif:0474-0165	83224.3	1135.63	415.953	254.751	0.612
3	BL6-B_Col_001.tif:0539-0456	186772	1753.81	683.716	347.813	0.509
4	BL6-B_Col_001.tif:0162-0696	183184	1601.23	495.849	470.379	0.949
5	BL6-B_Col_001.tif:0760-0328	149161	1442.01	491.37	386.508	0.787
6	BL6-B_Col_001.tif:1391-0188	137821	1537.3	519.229	337.96	0.651
7	BL6-B_Col_001.tif:1369-0361	178718	2393.26	1057.11	215.258	0.204
8	BL6-B_Col_001.tif:1458-0452	81166.9	1117.49	431.319	239.602	0.556
9	BL6-B_Col_001.tif:1261-0999	133606	1369.11	475.67	357.626	0.752
10	BL6-B_Col_001.tif:1177-1209	474783	2884.88	926.815	652.247	0.704
11	BL6-B_Col_001.tif:1253-1394	696982	3789.13	1557.88	569.637	0.366
12	BL6-B_Col_001.tif:1355-1980	174377	2060.82	861.874	257.606	0.299
13	BL6-B_Col_001.tif:1274-1976	45890.1	879.049	361.09	161.813	0.448
14	BL6-B_Col_001.tif:1107-1799	120985	1518.12	584.947	263.345	0.45
15	BL6-B_Col_001.tif:0787-1917	298524	2598.45	1156.15	328.757	0.284
16	BL6-B_Col_001.tif:0872-1965	42502.9	892.757	371.588	145.635	0.392
17	BL6-B_Col_001.tif:0847-1381	247867	1892.62	593.101	532.107	0.897
18	BL6-B_Col_001.tif:0595-2013	249297	2173.1	928.093	342.007	0.369
19	BL6-B_Col_001.tif:0099-0753	93160.1	1187.13	431.139	275.121	0.638
20	BL6-B_Col_001.tif:0086-0805	60919.1	1027.99	405.501	191.281	0.472
21	BL6-B_Col_001.tif:0096-0875	243024	2039.19	769.978	401.866	0.522
22	BL6-B_Col_001.tif:0090-0960	59714.8	927.013	335.369	226.709	0.676
23	BL6-B_Col_001.tif:0202-0851	96396.7	1147.35	371.792	330.12	0.888
24	BL6-B_Col_001.tif:0260-0765	146251	1505.67	587.829	316.78	0.539
25	BL6-B_Col_001.tif:0253-0889	369931	2771.1	1121.42	420.014	0.375
26	BL6-B_Col_001.tif:0378-0870	134107	1459.51	552.027	309.316	0.56
27	BL6-B_Col_001.tif:0436-0948	250125	1941.48	696.292	457.378	0.657
28	BL6-B_Col_001.tif:0495-1149	79285.2	1086.64	374.857	269.3	0.718
29	BL6-B_Col_001.tif:0595-1067	273208	2324.14	942.245	369.181	0.392
30	BL6-B_Col_001.tif:0672-0816	122942	1375.65	497.895	314.393	0.631
31	BL6-B_Col_001.tif:0839-1087	68496.4	1074.38	431.065	202.318	0.469
32	BL6-B_Col_001.tif:0951-1105	121387	1981.96	769.31	200.9	0.261
33	BL6-B_Col_001.tif:0927-1205	62800.9	976.756	316.612	252.551	0.798
34	BL6-B_Col_001.tif:0947-1146	56754.1	1014.09	409.727	176.365	0.43
Total = 671	Average	166346	1648.34	615.783	317.128	0.56493		Total = 236	Average	414987	2406.84	837.37	517.63	0.652974
	Median	130093	1476.35	540.538	300.808	0.552			Median	242271	2066.13	716.689	427.753	0.673
	StDev	131655	739.756	297.625	106.211	0.179449			StDev	505006	1346.44	453.546	273.309	0.179685
