# Supplementary material for: Genetic ablation of Immt induces a lethal disruption of the MICOS complex
Source: Life Sci Alliance. 2024 Mar 11;7(6):e202302329. doi: 10.26508/lsa.202302329 (PMC10927357; doi:10.26508/lsa.202302329)
Supplement: Supplementary file 2 [file LSA-2023-02329_TableS1.xlsx]

## Sheet: Supplemental Table 1
Supplementary Table S1. List of primers utilized in the study.
name	sequence (5'-3')
Immt_Shaving S	ggccgccatatatgaacatgtgtacatacacatggaaatcacagacaacaacaatgtgcaggctgacataaaccctcgagatcctggaaataagagtagcaacgaacacatgttcaattttactccaggcctgtcatcagtcatttgtta
Immt_Shaving AS	agcttAACAAATGACTGATGACAGGCCTGGAGTAAAATTGAACATGTGTTCGTTGCTACTCTTATTTCCAGGATCTCGAGGGTTTATGTCAGCCTGCACATTGTTGTTGTCTGTGATTTCCATGTGTATGTACACATGTTCATATATGgc
Immt_5'loxP'5'ARM S	tcgacgctttgctctaagagctgaggagtcccttctgtaccattattctgggtgaagctttagcaacggtgctcctttctgttctttggtacctgggtggcacggagcagagtcctctcttcaagtgtttgcttctgttttctgggagtg
Immt_5'loxP'5'ARM AS	aattcACTCCCAGAAAACAGAAGCAAACACTTGAAGAGAGGACTCTGCTCCGTGCCACCCAGGTACCAAAGAACAGAAAGGAGCACCGTTGCTAAAGCTTCACCCAGAATAATGGTACAGAAGGGACTCCTCAGCTCTTAGAGCAAAGCg
Immt_5'loxP'3'ARM S	gatcctcatttaggtctctactataatgttgtaagtttaaaaagtgcttgttacttctattgatgtcttactgacttccttttccaattgggacattctgagcaggccctgacctacatctccagctcagtaattttcaaatttaGc
Immt_5'loxP'3'ARM AS	ggccgcTAAATTTGAAAATTACTGAGCTGGAGATGTAGGTCAGGGCCTGCTCAGAATGTCCCAATTGGAAAAGGAAGTCAGTAAGACATCAATAGAAGTAACAAGCACTTTTTAAACTTACAACATTATAGTAGAGACCTAAATGAg
Immt_3'loxP'5'ARM S	cTAATCTTTTTAAGTAGAATTTTAGCCTGTGGGAGTTCCATAAGTGCTCTTAATTACCACAGGAAAAACACAACCATACTACACAAGGGTGAATAAAAGAGATACATTGGACTGAGATAACTGGTCGGCCTGTGGCTGGAGg
Immt_3'loxP'5'ARM AS	aattcCTCCAGCCACAGGCCGACCAGTTATCTCAGTCCAATGTATCTCTTTTATTCACCCTTGTGTAGTATGGTTGTGTTTTTCCTGTGGTAATTAAGAGCACTTATGGAACTCCCACAGGCTAAAATTCTACTTAAAAAGATTAggtac
Immt_3'loxP'3'ARM S	gatccGCACAGCGTGGGTTTATGCCTGACTTAGTGAACTAAGAATATAATGTAGAGTGGTCAGGATGGAACCTATTGTAGCTAGTTATAGCTCCCTTCGACAAGAAAACAAAGTCATGGAATTTTAGCTCTCTGCTGTTTGGTTGATAgc
Immt_3'loxP'3'ARM AS	ggccgcTATCAACCAAACAGCAGAGAGCTAAAATTCCATGACTTTGTTTTCTTGTCGAAGGGAGCTATAACTAGCTACAATAGGTTCCATCCTGACCACTCTACATTATATTCTTAGTTCACTAAGTCAGGCATAAACCCACGCTGTGCg
Immt_5'Probe-1 S	Tttccttgccctgcaaaatttaa
Immt_5'Probe-1 AS	AAAAGTACTTTTTGTTGCTTATGCA
Immt_3'Probe-1 S	Actataattgtattaaaaaaaataggta
Immt_3'Probe-1 AS	ATGGAAGAGGAAAATCAATTTTA
Immt flox Sequencing For	AACAGATCCTCCCACTTCAGTAAGA
Immt flox Sequencing Rev	CAATCACTGACTTTCAAAGCTCCTCTA
Immt del Sequencing Rev	TGTTCCAGGAATACTGGCAGACA
